# Supplementary material for: Observing metabolic functions at the genome scale
Source: Genome Biol. 2007 Jun 26;8(6):R123. doi: 10.1186/gb-2007-8-6-r123 (PMC2394767; doi:10.1186/gb-2007-8-6-r123)
Supplement: Additional data file 1 — Elementary modes for Saccharomyces cerevisiae. [file gb-2007-8-6-r123-S1.txt]

* path:sce00251 Glutamate metabolism - Saccharomyces cerevisiae
sce00251.em1: [cpd:C00026] == [rn:R00258+R00243+R00355+R00248] == [cpd:C00025]
sce00251.em2: [cpd:C03912] == [rn:R00708+R00707] == [cpd:C00025]
sce00251.em3: [cpd:C03912] == [rn:R00258+R00243+R00355+R00248, rn:R00708+R00707] == [cpd:C00026]
sce00251.em4: [cpd:C00042] == [rn:R00714+R00713, rn:R01648] == [cpd:C00334]
sce00251.em5: [cpd:C00026] -> [rn:R00253, rn:R00114] -> []
sce00251.em6: [cpd:C00025] -> [rn:R03651] -> [cpd:C06112]
sce00251.em7: [cpd:C00025] -> [rn:R00115+R00094, rn:R00497, rn:R00894] -> [cpd:C00127]
sce00251.em8: [cpd:C00025] -> [rn:R00253, rn:R01072] -> [cpd:C03090]
sce00251.em9: [cpd:C00025] -> [rn:R00258+R00243+R00355+R00248, rn:R00253, rn:R00114] -> []
sce00251.em10: [cpd:C00025] -> [rn:R00257, rn:R00253] -> [cpd:C00003]
sce00251.em11: [cpd:C00026] -> [rn:R00258+R00243+R00355+R00248, rn:R03651] -> [cpd:C06112]
sce00251.em12: [cpd:C00026] -> [rn:R00115+R00094, rn:R00258+R00243+R00355+R00248, rn:R00497, rn:R00894] -> [cpd:C00127]
sce00251.em13: [cpd:C00026] -> [rn:R00258+R00243+R00355+R00248, rn:R00253, rn:R01072] -> [cpd:C03090]
sce00251.em14: [cpd:C00026] -> [rn:R00258+R00243+R00355+R00248, rn:R00257, rn:R00253] -> [cpd:C00003]
sce00251.em15: [cpd:C03912] -> [rn:R03651, rn:R00708+R00707] -> [cpd:C06112]
sce00251.em16: [cpd:C03912] -> [rn:R00115+R00094, rn:R00497, rn:R00894, rn:R00708+R00707] -> [cpd:C00127]
sce00251.em17: [cpd:C03912] -> [rn:R00253, rn:R01072, rn:R00708+R00707] -> [cpd:C03090]
sce00251.em18: [cpd:C03912] -> [rn:R00258+R00243+R00355+R00248, rn:R00253, rn:R00114, rn:R00708+R00707] -> []
sce00251.em19: [cpd:C03912] -> [rn:R00257, rn:R00253, rn:R00708+R00707] -> [cpd:C00003]
sce00251.em20: [cpd:C00025] -> [rn:R03652, rn:R00253] -> [cpd:C02282]
sce00251.em21: [cpd:C00026] -> [rn:R03652, rn:R00258+R00243+R00355+R00248, rn:R00253] -> [cpd:C02282]
sce00251.em22: [cpd:C03912] -> [rn:R03652, rn:R00253, rn:R00708+R00707] -> [cpd:C02282]
sce00251.em23: [cpd:C00025] -> [rn:R00253, rn:R00575] -> [cpd:C00169]
sce00251.em24: [cpd:C00026] -> [rn:R00258+R00243+R00355+R00248, rn:R00253, rn:R00575] -> [cpd:C00169]
sce00251.em25: [cpd:C03912] -> [rn:R00253, rn:R00575, rn:R00708+R00707] -> [cpd:C00169]
sce00251.em26: [cpd:C00025] -> [rn:R05578] -> [cpd:C02987]
sce00251.em27: [cpd:C00026] -> [rn:R00258+R00243+R00355+R00248, rn:R05578] -> [cpd:C02987]
sce00251.em28: [cpd:C03912] -> [rn:R05578, rn:R00708+R00707] -> [cpd:C02987]
sce00251.em29: [cpd:C00025] -> [rn:R00253, rn:R00768, rn:R02058] -> [cpd:C00357]
sce00251.em30: [cpd:C00026] -> [rn:R00258+R00243+R00355+R00248, rn:R00253, rn:R00768, rn:R02058] -> [cpd:C00357]
sce00251.em31: [cpd:C03912] -> [rn:R00253, rn:R00768, rn:R02058, rn:R00708+R00707] -> [cpd:C00357]
sce00251.em32: [cpd:C00025] -> [rn:R00253, rn:R01231] -> [cpd:C00144]
sce00251.em33: [cpd:C00026] -> [rn:R00258+R00243+R00355+R00248, rn:R00253, rn:R01231] -> [cpd:C00144]
sce00251.em34: [cpd:C03912] -> [rn:R00253, rn:R01231, rn:R00708+R00707] -> [cpd:C00144]
sce00251.em35: [cpd:C00025] -> [rn:R00261] -> [cpd:C00334]
sce00251.em36: [cpd:C00026] -> [rn:R00258+R00243+R00355+R00248, rn:R00261] -> [cpd:C00334]
sce00251.em37: [cpd:C03912] -> [rn:R00261, rn:R00708+R00707] -> [cpd:C00334]
sce00251.em38: [cpd:C00025] -> [rn:R00261, rn:R00714+R00713, rn:R01648] -> [cpd:C00042]
sce00251.em39: [cpd:C00026] -> [rn:R00258+R00243+R00355+R00248, rn:R00261, rn:R00714+R00713, rn:R01648] -> [cpd:C00042]
sce00251.em40: [cpd:C03912] -> [rn:R00261, rn:R00714+R00713, rn:R01648, rn:R00708+R00707] -> [cpd:C00042]

* path:sce00440 Aminophosphonate metabolism - Saccharomyces cerevisiae
sce00440.em1: [cpd:C03557] -> [rn:R04247] -> [cpd:C05673]
sce00440.em2: [cpd:C03167] -> [rn:R05201] -> [cpd:C06452]
sce00440.em3: [cpd:C03557] -> [rn:R04920, rn:R04247] -> [cpd:C05675]
sce00440.em4: [cpd:C05673] -> [rn:R04920] -> [cpd:C05675]
sce00440.em5: [cpd:C06459] -> [rn:R04922, rn:R02590] -> [cpd:C05676]

* path:sce00970 Aminoacyl-tRNA biosynthesis - Saccharomyces cerevisiae
sce00970.em1: [cpd:C00078, cpd:C01652] -> [rn:R03664] -> [cpd:C03512]
sce00970.em2: [cpd:C01640, cpd:C00064] -> [rn:R03652] -> [cpd:C02282]
sce00970.em3: [cpd:C01644, cpd:C00407] -> [rn:R03656] -> [cpd:C03127]
sce00970.em4: [cpd:C01650, cpd:C00065] -> [rn:R03662] -> [cpd:C02553]
sce00970.em5: [cpd:C00183, cpd:C01653] -> [rn:R03665] -> [cpd:C02554]
sce00970.em6: [cpd:C01635, cpd:C00041] -> [rn:R03038] -> [cpd:C00886]
sce00970.em7: [cpd:C00188, cpd:C01651] -> [rn:R03663] -> [cpd:C02992]
sce00970.em8: [cpd:C00148, cpd:C01649] -> [rn:R03661] -> [cpd:C02702]
sce00970.em9: [cpd:C00025, cpd:C01641] -> [rn:R05578] -> [cpd:C02987]
sce00970.em10: [cpd:C01636, cpd:C00062] -> [rn:R03646] -> [cpd:C02163]
sce00970.em11: [cpd:C00135, cpd:C01643] -> [rn:R03655] -> [cpd:C02988]
sce00970.em12: [cpd:C00787, cpd:C00082] -> [rn:R02918] -> [cpd:C02839]
sce00970.em13: [cpd:C01639, cpd:C00097] -> [rn:R03650] -> [cpd:C03125]
sce00970.em14: [cpd:C01642, cpd:C00037] -> [rn:R03654] -> [cpd:C02412]
sce00970.em15: [cpd:C01646, cpd:C00047] -> [rn:R03658] -> [cpd:C01931]
sce00970.em16: [cpd:C01645, cpd:C00123] -> [rn:R03657] -> [cpd:C02047]
sce00970.em17: [cpd:C00049, cpd:C01638] -> [rn:R05577] -> [cpd:C02984]
sce00970.em18: [cpd:C00234, cpd:C00073, cpd:C01647] -> [rn:R03940, rn:R03659] -> [cpd:C00101, cpd:C03294]
sce00970.em19: [cpd:C00152, cpd:C01637] -> [rn:R03648] -> [cpd:C03402]
sce00970.em20: [cpd:C00079, cpd:C01648] -> [rn:R03660] -> [cpd:C03511]

* path:sce00010 Glycolysis / Gluconeogenesis - Saccharomyces cerevisiae
sce00010.em1: [cpd:C00197] == [rn:R01518, rn:R00658] == [cpd:C00074]
sce00010.em2: [cpd:C00469] == [rn:R00754] == [cpd:C00084]
sce00010.em3: [cpd:C00024] == [rn:R00235, rn:R00710+R00711] == [cpd:C00084]
sce00010.em4: [cpd:C00469] == [rn:R00235, rn:R00710+R00711, rn:R00754] == [cpd:C00024]
sce00010.em5: [cpd:C00118] == [rn:R01015] == [cpd:C00111]
sce00010.em6: [] == [rn:R02739, rn:R02740, rn:R03321] == []
sce00010.em7: [cpd:C00103] == [rn:R00959] == [cpd:C00668]
sce00010.em8: [cpd:C00668] == [rn:R02740] == [cpd:C05345]
sce00010.em9: [cpd:C05345] == [rn:R02739, rn:R03321] == [cpd:C00668]
sce00010.em10: [cpd:C00103] == [rn:R02740, rn:R00959] == [cpd:C05345]
sce00010.em11: [cpd:C05345] == [rn:R02739, rn:R00959, rn:R03321] == [cpd:C00103]
sce00010.em12: [cpd:C00118] == [rn:R01061+R01063, rn:R01512] == [cpd:C00197]
sce00010.em13: [cpd:C00197] == [rn:R01061+R01063, rn:R01512, rn:R01015] == [cpd:C00111]
sce00010.em14: [cpd:C00118] == [rn:R01061+R01063, rn:R01518, rn:R01512, rn:R00658] == [cpd:C00074]
sce00010.em15: [cpd:C00074] == [rn:R01061+R01063, rn:R01518, rn:R01512, rn:R01015, rn:R00658] == [cpd:C00111]
sce00010.em16: [] -> [rn:R04779, rn:R04780] -> []
sce00010.em17: [] -> [rn:R01786, rn:R02739, rn:R01600, rn:R01602] -> []
sce00010.em18: [cpd:C05345] -> [rn:R04779, rn:R01070] -> [cpd:C00111, cpd:C00118]
sce00010.em19: [cpd:C00111, cpd:C00118] -> [rn:R04780, rn:R01070] -> [cpd:C05345]
sce00010.em20: [cpd:C05345] -> [rn:R04779, rn:R01015, rn:R01070] -> [cpd:C00111]
sce00010.em21: [cpd:C00111] -> [rn:R01015, rn:R04780, rn:R01070] -> [cpd:C05345]
sce00010.em22: [cpd:C05345] -> [rn:R04779, rn:R01015, rn:R01070] -> [cpd:C00118]
sce00010.em23: [cpd:C00118] -> [rn:R01015, rn:R04780, rn:R01070] -> [cpd:C05345]
sce00010.em24: [] -> [rn:R01786, rn:R02740, rn:R01600, rn:R01602, rn:R03321] -> []
sce00010.em25: [cpd:C00111, cpd:C00118] -> [rn:R01786, rn:R01600, rn:R01602, rn:R04780, rn:R03321, rn:R01070] -> [cpd:C00668]
sce00010.em26: [cpd:C00111] -> [rn:R01786, rn:R01600, rn:R01602, rn:R01015, rn:R04780, rn:R03321, rn:R01070] -> [cpd:C00668]
sce00010.em27: [cpd:C00118] -> [rn:R01786, rn:R01600, rn:R01602, rn:R01015, rn:R04780, rn:R03321, rn:R01070] -> [cpd:C00668]
sce00010.em28: [cpd:C05345] -> [rn:R01786, rn:R01600, rn:R01602, rn:R03321] -> [cpd:C00668]
sce00010.em29: [cpd:C00668] -> [rn:R02740, rn:R04779, rn:R01070] -> [cpd:C00111, cpd:C00118]
sce00010.em30: [cpd:C00111, cpd:C00118] -> [rn:R02740, rn:R04780, rn:R01070] -> [cpd:C00668]
sce00010.em31: [cpd:C00668] -> [rn:R02740, rn:R04779, rn:R01015, rn:R01070] -> [cpd:C00111]
sce00010.em32: [cpd:C00111] -> [rn:R02740, rn:R01015, rn:R04780, rn:R01070] -> [cpd:C00668]
sce00010.em33: [cpd:C00668] -> [rn:R02740, rn:R04779, rn:R01015, rn:R01070] -> [cpd:C00118]
sce00010.em34: [cpd:C00118] -> [rn:R02740, rn:R01015, rn:R04780, rn:R01070] -> [cpd:C00668]
sce00010.em35: [cpd:C00668] -> [rn:R02739, rn:R04779, rn:R03321, rn:R01070] -> [cpd:C00111, cpd:C00118]
sce00010.em36: [cpd:C00111, cpd:C00118] -> [rn:R02739, rn:R04780, rn:R03321, rn:R01070] -> [cpd:C00668]
sce00010.em37: [cpd:C00668] -> [rn:R02739, rn:R04779, rn:R01015, rn:R03321, rn:R01070] -> [cpd:C00111]
sce00010.em38: [cpd:C00111] -> [rn:R02739, rn:R01015, rn:R04780, rn:R03321, rn:R01070] -> [cpd:C00668]
sce00010.em39: [cpd:C00668] -> [rn:R02739, rn:R04779, rn:R01015, rn:R03321, rn:R01070] -> [cpd:C00118]
sce00010.em40: [cpd:C00118] -> [rn:R02739, rn:R01015, rn:R04780, rn:R03321, rn:R01070] -> [cpd:C00668]
sce00010.em41: [cpd:C00111, cpd:C00118] -> [rn:R01786, rn:R01600, rn:R00959, rn:R01602, rn:R04780, rn:R03321, rn:R01070] -> [cpd:C00103]
sce00010.em42: [cpd:C00111] -> [rn:R01786, rn:R01600, rn:R00959, rn:R01602, rn:R01015, rn:R04780, rn:R03321, rn:R01070] -> [cpd:C00103]
sce00010.em43: [cpd:C00118] -> [rn:R01786, rn:R01600, rn:R00959, rn:R01602, rn:R01015, rn:R04780, rn:R03321, rn:R01070] -> [cpd:C00103]
sce00010.em44: [cpd:C05345] -> [rn:R01786, rn:R01600, rn:R00959, rn:R01602, rn:R03321] -> [cpd:C00103]
sce00010.em45: [cpd:C00103] -> [rn:R02740, rn:R00959, rn:R04779, rn:R01070] -> [cpd:C00111, cpd:C00118]
sce00010.em46: [cpd:C00111, cpd:C00118] -> [rn:R02740, rn:R00959, rn:R04780, rn:R01070] -> [cpd:C00103]
sce00010.em47: [cpd:C00103] -> [rn:R02740, rn:R00959, rn:R04779, rn:R01015, rn:R01070] -> [cpd:C00111]
sce00010.em48: [cpd:C00111] -> [rn:R02740, rn:R00959, rn:R01015, rn:R04780, rn:R01070] -> [cpd:C00103]
sce00010.em49: [cpd:C00103] -> [rn:R02740, rn:R00959, rn:R04779, rn:R01015, rn:R01070] -> [cpd:C00118]
sce00010.em50: [cpd:C00118] -> [rn:R02740, rn:R00959, rn:R01015, rn:R04780, rn:R01070] -> [cpd:C00103]
sce00010.em51: [cpd:C00103] -> [rn:R02739, rn:R00959, rn:R04779, rn:R03321, rn:R01070] -> [cpd:C00111, cpd:C00118]
sce00010.em52: [cpd:C00111, cpd:C00118] -> [rn:R02739, rn:R00959, rn:R04780, rn:R03321, rn:R01070] -> [cpd:C00103]
sce00010.em53: [cpd:C00103] -> [rn:R02739, rn:R00959, rn:R04779, rn:R01015, rn:R03321, rn:R01070] -> [cpd:C00111]
sce00010.em54: [cpd:C00111] -> [rn:R02739, rn:R00959, rn:R01015, rn:R04780, rn:R03321, rn:R01070] -> [cpd:C00103]
sce00010.em55: [cpd:C00103] -> [rn:R02739, rn:R00959, rn:R04779, rn:R01015, rn:R03321, rn:R01070] -> [cpd:C00118]
sce00010.em56: [cpd:C00118] -> [rn:R02739, rn:R00959, rn:R01015, rn:R04780, rn:R03321, rn:R01070] -> [cpd:C00103]
sce00010.em57: [cpd:C05345] -> [rn:R01061+R01063, rn:R01512, rn:R04779, rn:R01070] -> [cpd:C00111, cpd:C00197]
sce00010.em58: [cpd:C00111, cpd:C00197] -> [rn:R01061+R01063, rn:R01512, rn:R04780, rn:R01070] -> [cpd:C05345]
sce00010.em59: [cpd:C05345] -> [rn:R01061+R01063, rn:R01512, rn:R04779, rn:R01015, rn:R01070] -> [cpd:C00197]
sce00010.em60: [cpd:C00197] -> [rn:R01061+R01063, rn:R01512, rn:R01015, rn:R04780, rn:R01070] -> [cpd:C05345]
sce00010.em61: [cpd:C00111, cpd:C00197] -> [rn:R01061+R01063, rn:R01786, rn:R01600, rn:R01512, rn:R01602, rn:R04780, rn:R03321, rn:R01070] -> [cpd:C00668]
sce00010.em62: [cpd:C00197] -> [rn:R01061+R01063, rn:R01786, rn:R01600, rn:R01512, rn:R01602, rn:R01015, rn:R04780, rn:R03321, rn:R01070] -> [cpd:C00668]
sce00010.em63: [cpd:C00668] -> [rn:R01061+R01063, rn:R02740, rn:R01512, rn:R04779, rn:R01070] -> [cpd:C00111, cpd:C00197]
sce00010.em64: [cpd:C00111, cpd:C00197] -> [rn:R01061+R01063, rn:R02740, rn:R01512, rn:R04780, rn:R01070] -> [cpd:C00668]
sce00010.em65: [cpd:C00668] -> [rn:R01061+R01063, rn:R02740, rn:R01512, rn:R04779, rn:R01015, rn:R01070] -> [cpd:C00197]
sce00010.em66: [cpd:C00197] -> [rn:R01061+R01063, rn:R02740, rn:R01512, rn:R01015, rn:R04780, rn:R01070] -> [cpd:C00668]
sce00010.em67: [cpd:C00668] -> [rn:R01061+R01063, rn:R02739, rn:R01512, rn:R04779, rn:R03321, rn:R01070] -> [cpd:C00111, cpd:C00197]
sce00010.em68: [cpd:C00111, cpd:C00197] -> [rn:R01061+R01063, rn:R02739, rn:R01512, rn:R04780, rn:R03321, rn:R01070] -> [cpd:C00668]
sce00010.em69: [cpd:C00668] -> [rn:R01061+R01063, rn:R02739, rn:R01512, rn:R04779, rn:R01015, rn:R03321, rn:R01070] -> [cpd:C00197]
sce00010.em70: [cpd:C00197] -> [rn:R01061+R01063, rn:R02739, rn:R01512, rn:R01015, rn:R04780, rn:R03321, rn:R01070] -> [cpd:C00668]
sce00010.em71: [cpd:C00111, cpd:C00197] -> [rn:R01061+R01063, rn:R01786, rn:R01600, rn:R01512, rn:R00959, rn:R01602, rn:R04780, rn:R03321, rn:R01070] -> [cpd:C00103]
sce00010.em72: [cpd:C00197] -> [rn:R01061+R01063, rn:R01786, rn:R01600, rn:R01512, rn:R00959, rn:R01602, rn:R01015, rn:R04780, rn:R03321, rn:R01070] -> [cpd:C00103]
sce00010.em73: [cpd:C00103] -> [rn:R01061+R01063, rn:R02740, rn:R01512, rn:R00959, rn:R04779, rn:R01070] -> [cpd:C00111, cpd:C00197]
sce00010.em74: [cpd:C00111, cpd:C00197] -> [rn:R01061+R01063, rn:R02740, rn:R01512, rn:R00959, rn:R04780, rn:R01070] -> [cpd:C00103]
sce00010.em75: [cpd:C00103] -> [rn:R01061+R01063, rn:R02740, rn:R01512, rn:R00959, rn:R04779, rn:R01015, rn:R01070] -> [cpd:C00197]
sce00010.em76: [cpd:C00197] -> [rn:R01061+R01063, rn:R02740, rn:R01512, rn:R00959, rn:R01015, rn:R04780, rn:R01070] -> [cpd:C00103]
sce00010.em77: [cpd:C00103] -> [rn:R01061+R01063, rn:R02739, rn:R01512, rn:R00959, rn:R04779, rn:R03321, rn:R01070] -> [cpd:C00111, cpd:C00197]
sce00010.em78: [cpd:C00111, cpd:C00197] -> [rn:R01061+R01063, rn:R02739, rn:R01512, rn:R00959, rn:R04780, rn:R03321, rn:R01070] -> [cpd:C00103]
sce00010.em79: [cpd:C00103] -> [rn:R01061+R01063, rn:R02739, rn:R01512, rn:R00959, rn:R04779, rn:R01015, rn:R03321, rn:R01070] -> [cpd:C00197]
sce00010.em80: [cpd:C00197] -> [rn:R01061+R01063, rn:R02739, rn:R01512, rn:R00959, rn:R01015, rn:R04780, rn:R03321, rn:R01070] -> [cpd:C00103]
sce00010.em81: [cpd:C05345] -> [rn:R01061+R01063, rn:R01518, rn:R01512, rn:R04779, rn:R00658, rn:R01070] -> [cpd:C00111, cpd:C00074]
sce00010.em82: [cpd:C00111, cpd:C00074] -> [rn:R01061+R01063, rn:R01518, rn:R01512, rn:R04780, rn:R00658, rn:R01070] -> [cpd:C05345]
sce00010.em83: [cpd:C05345] -> [rn:R01061+R01063, rn:R01518, rn:R01512, rn:R04779, rn:R01015, rn:R00658, rn:R01070] -> [cpd:C00074]
sce00010.em84: [cpd:C00074] -> [rn:R01061+R01063, rn:R01518, rn:R01512, rn:R01015, rn:R04780, rn:R00658, rn:R01070] -> [cpd:C05345]
sce00010.em85: [cpd:C00111, cpd:C00074] -> [rn:R01061+R01063, rn:R01786, rn:R01600, rn:R01518, rn:R01512, rn:R01602, rn:R04780, rn:R00658, rn:R03321, rn:R01070] -> [cpd:C00668]
sce00010.em86: [cpd:C00074] -> [rn:R01061+R01063, rn:R01786, rn:R01600, rn:R01518, rn:R01512, rn:R01602, rn:R01015, rn:R04780, rn:R00658, rn:R03321, rn:R01070] -> [cpd:C00668]
sce00010.em87: [cpd:C00668] -> [rn:R01061+R01063, rn:R02740, rn:R01518, rn:R01512, rn:R04779, rn:R00658, rn:R01070] -> [cpd:C00111, cpd:C00074]
sce00010.em88: [cpd:C00111, cpd:C00074] -> [rn:R01061+R01063, rn:R02740, rn:R01518, rn:R01512, rn:R04780, rn:R00658, rn:R01070] -> [cpd:C00668]
sce00010.em89: [cpd:C00668] -> [rn:R01061+R01063, rn:R02740, rn:R01518, rn:R01512, rn:R04779, rn:R01015, rn:R00658, rn:R01070] -> [cpd:C00074]
sce00010.em90: [cpd:C00074] -> [rn:R01061+R01063, rn:R02740, rn:R01518, rn:R01512, rn:R01015, rn:R04780, rn:R00658, rn:R01070] -> [cpd:C00668]
sce00010.em91: [cpd:C00668] -> [rn:R01061+R01063, rn:R02739, rn:R01518, rn:R01512, rn:R04779, rn:R00658, rn:R03321, rn:R01070] -> [cpd:C00111, cpd:C00074]
sce00010.em92: [cpd:C00111, cpd:C00074] -> [rn:R01061+R01063, rn:R02739, rn:R01518, rn:R01512, rn:R04780, rn:R00658, rn:R03321, rn:R01070] -> [cpd:C00668]
sce00010.em93: [cpd:C00668] -> [rn:R01061+R01063, rn:R02739, rn:R01518, rn:R01512, rn:R04779, rn:R01015, rn:R00658, rn:R03321, rn:R01070] -> [cpd:C00074]
sce00010.em94: [cpd:C00074] -> [rn:R01061+R01063, rn:R02739, rn:R01518, rn:R01512, rn:R01015, rn:R04780, rn:R00658, rn:R03321, rn:R01070] -> [cpd:C00668]
sce00010.em95: [cpd:C00111, cpd:C00074] -> [rn:R01061+R01063, rn:R01786, rn:R01600, rn:R01518, rn:R01512, rn:R00959, rn:R01602, rn:R04780, rn:R00658, rn:R03321, rn:R01070] -> [cpd:C00103]
sce00010.em96: [cpd:C00074] -> [rn:R01061+R01063, rn:R01786, rn:R01600, rn:R01518, rn:R01512, rn:R00959, rn:R01602, rn:R01015, rn:R04780, rn:R00658, rn:R03321, rn:R01070] -> [cpd:C00103]
sce00010.em97: [cpd:C00103] -> [rn:R01061+R01063, rn:R02740, rn:R01518, rn:R01512, rn:R00959, rn:R04779, rn:R00658, rn:R01070] -> [cpd:C00111, cpd:C00074]
sce00010.em98: [cpd:C00111, cpd:C00074] -> [rn:R01061+R01063, rn:R02740, rn:R01518, rn:R01512, rn:R00959, rn:R04780, rn:R00658, rn:R01070] -> [cpd:C00103]
sce00010.em99: [cpd:C00103] -> [rn:R01061+R01063, rn:R02740, rn:R01518, rn:R01512, rn:R00959, rn:R04779, rn:R01015, rn:R00658, rn:R01070] -> [cpd:C00074]
sce00010.em100: [cpd:C00074] -> [rn:R01061+R01063, rn:R02740, rn:R01518, rn:R01512, rn:R00959, rn:R01015, rn:R04780, rn:R00658, rn:R01070] -> [cpd:C00103]
sce00010.em101: [cpd:C00103] -> [rn:R01061+R01063, rn:R02739, rn:R01518, rn:R01512, rn:R00959, rn:R04779, rn:R00658, rn:R03321, rn:R01070] -> [cpd:C00111, cpd:C00074]
sce00010.em102: [cpd:C00111, cpd:C00074] -> [rn:R01061+R01063, rn:R02739, rn:R01518, rn:R01512, rn:R00959, rn:R04780, rn:R00658, rn:R03321, rn:R01070] -> [cpd:C00103]
sce00010.em103: [cpd:C00103] -> [rn:R01061+R01063, rn:R02739, rn:R01518, rn:R01512, rn:R00959, rn:R04779, rn:R01015, rn:R00658, rn:R03321, rn:R01070] -> [cpd:C00074]
sce00010.em104: [cpd:C00074] -> [rn:R01061+R01063, rn:R02739, rn:R01518, rn:R01512, rn:R00959, rn:R01015, rn:R04780, rn:R00658, rn:R03321, rn:R01070] -> [cpd:C00103]
sce00010.em105: [cpd:C00074] -> [rn:R01698, rn:R00200, rn:R03270, rn:R00014, rn:R02569] -> [cpd:C00024]
sce00010.em106: [cpd:C00074] -> [rn:R00235, rn:R01698, rn:R00710+R00711, rn:R00200, rn:R03270, rn:R00014, rn:R02569] -> [cpd:C00084]
sce00010.em107: [cpd:C00074] -> [rn:R00235, rn:R01698, rn:R00710+R00711, rn:R00200, rn:R03270, rn:R00014, rn:R00754, rn:R02569] -> [cpd:C00469]
sce00010.em108: [cpd:C00197] -> [rn:R01698, rn:R01518, rn:R00200, rn:R03270, rn:R00014, rn:R02569, rn:R00658] -> [cpd:C00024]
sce00010.em109: [cpd:C00197] -> [rn:R00235, rn:R01698, rn:R00710+R00711, rn:R01518, rn:R00200, rn:R03270, rn:R00014, rn:R02569, rn:R00658] -> [cpd:C00084]
sce00010.em110: [cpd:C00197] -> [rn:R00235, rn:R01698, rn:R00710+R00711, rn:R01518, rn:R00200, rn:R03270, rn:R00014, rn:R00754, rn:R02569, rn:R00658] -> [cpd:C00469]
sce00010.em111: [cpd:C05345] -> [rn:R01061+R01063, rn:R01698, rn:R01518, rn:R01512, rn:R00200, rn:R03270, rn:R04779, rn:R00014, rn:R02569, rn:R00658, rn:R01070] -> [cpd:C00111, cpd:C00024]
sce00010.em112: [cpd:C05345] -> [rn:R01061+R01063, rn:R01698, rn:R01518, rn:R01512, rn:R00200, rn:R03270, rn:R04779, rn:R01015, rn:R00014, rn:R02569, rn:R00658, rn:R01070] -> [cpd:C00024]
sce00010.em113: [cpd:C00668] -> [rn:R01061+R01063, rn:R01698, rn:R02740, rn:R01518, rn:R01512, rn:R00200, rn:R03270, rn:R04779, rn:R00014, rn:R02569, rn:R00658, rn:R01070] -> [cpd:C00111, cpd:C00024]
sce00010.em114: [cpd:C00668] -> [rn:R01698, rn:R01061+R01063, rn:R01512, rn:R01015, rn:R00014, rn:R02740, rn:R01518, rn:R03270, rn:R00200, rn:R04779, rn:R00658, rn:R02569, rn:R01070] -> [cpd:C00024]
sce00010.em115: [cpd:C00668] -> [rn:R01698, rn:R01061+R01063, rn:R01512, rn:R00014, rn:R03321, rn:R02739, rn:R01518, rn:R03270, rn:R00200, rn:R04779, rn:R00658, rn:R02569, rn:R01070] -> [cpd:C00111, cpd:C00024]
sce00010.em116: [cpd:C00668] -> [rn:R01698, rn:R01061+R01063, rn:R01512, rn:R01015, rn:R00014, rn:R03321, rn:R02739, rn:R01518, rn:R00200, rn:R03270, rn:R04779, rn:R00658, rn:R02569, rn:R01070] -> [cpd:C00024]
sce00010.em117: [cpd:C00103] -> [rn:R01698, rn:R01061+R01063, rn:R01512, rn:R00959, rn:R00014, rn:R02740, rn:R01518, rn:R03270, rn:R00200, rn:R04779, rn:R00658, rn:R02569, rn:R01070] -> [cpd:C00111, cpd:C00024]
sce00010.em118: [cpd:C00103] -> [rn:R01698, rn:R01061+R01063, rn:R01512, rn:R00959, rn:R01015, rn:R00014, rn:R02740, rn:R01518, rn:R00200, rn:R03270, rn:R04779, rn:R00658, rn:R02569, rn:R01070] -> [cpd:C00024]
sce00010.em119: [cpd:C00103] -> [rn:R01698, rn:R01061+R01063, rn:R01512, rn:R00959, rn:R00014, rn:R03321, rn:R02739, rn:R01518, rn:R00200, rn:R03270, rn:R04779, rn:R00658, rn:R02569, rn:R01070] -> [cpd:C00111, cpd:C00024]
sce00010.em120: [cpd:C00103] -> [rn:R01698, rn:R01061+R01063, rn:R01512, rn:R00959, rn:R01015, rn:R00014, rn:R03321, rn:R02739, rn:R01518, rn:R00200, rn:R03270, rn:R04779, rn:R00658, rn:R02569, rn:R01070] -> [cpd:C00024]
sce00010.em121: [cpd:C00118] -> [rn:R01061+R01063, rn:R01698, rn:R01518, rn:R01512, rn:R00200, rn:R03270, rn:R00014, rn:R02569, rn:R00658] -> [cpd:C00024]
sce00010.em122: [cpd:C00111] -> [rn:R01061+R01063, rn:R01698, rn:R01518, rn:R01512, rn:R00200, rn:R03270, rn:R01015, rn:R00014, rn:R02569, rn:R00658] -> [cpd:C00024]
sce00010.em123: [cpd:C05345] -> [rn:R01698, rn:R00235, rn:R01061+R01063, rn:R01512, rn:R00710+R00711, rn:R00014, rn:R01518, rn:R03270, rn:R00200, rn:R04779, rn:R00658, rn:R02569, rn:R01070] -> [cpd:C00111, cpd:C00084]
sce00010.em124: [cpd:C05345] -> [rn:R01698, rn:R00235, rn:R01061+R01063, rn:R01512, rn:R00710+R00711, rn:R01015, rn:R00014, rn:R01518, rn:R00200, rn:R03270, rn:R04779, rn:R00658, rn:R02569, rn:R01070] -> [cpd:C00084]
sce00010.em125: [cpd:C00668] -> [rn:R01698, rn:R00235, rn:R01061+R01063, rn:R01512, rn:R00710+R00711, rn:R00014, rn:R02740, rn:R01518, rn:R00200, rn:R03270, rn:R04779, rn:R00658, rn:R02569, rn:R01070] -> [cpd:C00111, cpd:C00084]
sce00010.em126: [cpd:C00668] -> [rn:R01698, rn:R00235, rn:R01061+R01063, rn:R01512, rn:R00710+R00711, rn:R01015, rn:R00014, rn:R02740, rn:R01518, rn:R00200, rn:R03270, rn:R04779, rn:R00658, rn:R02569, rn:R01070] -> [cpd:C00084]
sce00010.em127: [cpd:C00668] -> [rn:R01698, rn:R00235, rn:R01061+R01063, rn:R01512, rn:R00710+R00711, rn:R00014, rn:R03321, rn:R02739, rn:R01518, rn:R00200, rn:R03270, rn:R04779, rn:R00658, rn:R02569, rn:R01070] -> [cpd:C00111, cpd:C00084]
sce00010.em128: [cpd:C00668] -> [rn:R01698, rn:R00235, rn:R01061+R01063, rn:R01512, rn:R00710+R00711, rn:R01015, rn:R00014, rn:R03321, rn:R02739, rn:R01518, rn:R00200, rn:R03270, rn:R04779, rn:R00658, rn:R02569, rn:R01070] -> [cpd:C00084]
sce00010.em129: [cpd:C00103] -> [rn:R01698, rn:R00235, rn:R01061+R01063, rn:R01512, rn:R00710+R00711, rn:R00959, rn:R00014, rn:R02740, rn:R01518, rn:R00200, rn:R03270, rn:R04779, rn:R00658, rn:R02569, rn:R01070] -> [cpd:C00111, cpd:C00084]
sce00010.em130: [cpd:C00103] -> [rn:R01698, rn:R00235, rn:R01061+R01063, rn:R01512, rn:R00710+R00711, rn:R00959, rn:R01015, rn:R00014, rn:R02740, rn:R01518, rn:R00200, rn:R03270, rn:R04779, rn:R00658, rn:R02569, rn:R01070] -> [cpd:C00084]
sce00010.em131: [cpd:C00103] -> [rn:R01698, rn:R00235, rn:R01061+R01063, rn:R01512, rn:R00710+R00711, rn:R00959, rn:R00014, rn:R03321, rn:R02739, rn:R01518, rn:R00200, rn:R03270, rn:R04779, rn:R00658, rn:R02569, rn:R01070] -> [cpd:C00111, cpd:C00084]
sce00010.em132: [cpd:C00103] -> [rn:R01698, rn:R00235, rn:R01061+R01063, rn:R01512, rn:R00710+R00711, rn:R00959, rn:R01015, rn:R00014, rn:R03321, rn:R02739, rn:R01518, rn:R00200, rn:R03270, rn:R04779, rn:R00658, rn:R02569, rn:R01070] -> [cpd:C00084]
sce00010.em133: [cpd:C00118] -> [rn:R01061+R01063, rn:R00235, rn:R01698, rn:R00710+R00711, rn:R01518, rn:R01512, rn:R00200, rn:R03270, rn:R00014, rn:R02569, rn:R00658] -> [cpd:C00084]
sce00010.em134: [cpd:C00111] -> [rn:R01061+R01063, rn:R00235, rn:R01698, rn:R00710+R00711, rn:R01518, rn:R01512, rn:R00200, rn:R03270, rn:R01015, rn:R00014, rn:R02569, rn:R00658] -> [cpd:C00084]
sce00010.em135: [cpd:C05345] -> [rn:R01698, rn:R00235, rn:R01061+R01063, rn:R01512, rn:R00710+R00711, rn:R00014, rn:R00754, rn:R01518, rn:R00200, rn:R03270, rn:R04779, rn:R00658, rn:R02569, rn:R01070] -> [cpd:C00111, cpd:C00469]
sce00010.em136: [cpd:C05345] -> [rn:R01698, rn:R00235, rn:R01061+R01063, rn:R01512, rn:R00710+R00711, rn:R01015, rn:R00014, rn:R00754, rn:R01518, rn:R00200, rn:R03270, rn:R04779, rn:R00658, rn:R02569, rn:R01070] -> [cpd:C00469]
sce00010.em137: [cpd:C00668] -> [rn:R01698, rn:R00235, rn:R01061+R01063, rn:R01512, rn:R00710+R00711, rn:R00014, rn:R00754, rn:R02740, rn:R01518, rn:R00200, rn:R03270, rn:R04779, rn:R00658, rn:R02569, rn:R01070] -> [cpd:C00111, cpd:C00469]
sce00010.em138: [cpd:C00668] -> [rn:R01698, rn:R00235, rn:R01061+R01063, rn:R01512, rn:R00710+R00711, rn:R01015, rn:R00014, rn:R00754, rn:R02740, rn:R01518, rn:R00200, rn:R03270, rn:R04779, rn:R00658, rn:R02569, rn:R01070] -> [cpd:C00469]
sce00010.em139: [cpd:C00668] -> [rn:R01698, rn:R00235, rn:R01061+R01063, rn:R01512, rn:R00710+R00711, rn:R00014, rn:R00754, rn:R03321, rn:R02739, rn:R01518, rn:R00200, rn:R03270, rn:R04779, rn:R00658, rn:R02569, rn:R01070] -> [cpd:C00111, cpd:C00469]
sce00010.em140: [cpd:C00668] -> [rn:R01698, rn:R00235, rn:R01061+R01063, rn:R01512, rn:R00710+R00711, rn:R01015, rn:R00014, rn:R00754, rn:R03321, rn:R02739, rn:R01518, rn:R00200, rn:R03270, rn:R04779, rn:R00658, rn:R02569, rn:R01070] -> [cpd:C00469]
sce00010.em141: [cpd:C00103] -> [rn:R01698, rn:R00235, rn:R01061+R01063, rn:R01512, rn:R00710+R00711, rn:R00959, rn:R00014, rn:R00754, rn:R02740, rn:R01518, rn:R00200, rn:R03270, rn:R04779, rn:R00658, rn:R02569, rn:R01070] -> [cpd:C00111, cpd:C00469]
sce00010.em142: [cpd:C00103] -> [rn:R01698, rn:R00235, rn:R01061+R01063, rn:R01512, rn:R00710+R00711, rn:R00959, rn:R01015, rn:R00014, rn:R00754, rn:R02740, rn:R01518, rn:R00200, rn:R03270, rn:R04779, rn:R00658, rn:R02569, rn:R01070] -> [cpd:C00469]
sce00010.em143: [cpd:C00103] -> [rn:R01698, rn:R00235, rn:R01061+R01063, rn:R01512, rn:R00710+R00711, rn:R00959, rn:R00014, rn:R00754, rn:R03321, rn:R02739, rn:R01518, rn:R00200, rn:R03270, rn:R04779, rn:R00658, rn:R02569, rn:R01070] -> [cpd:C00111, cpd:C00469]
sce00010.em144: [cpd:C00103] -> [rn:R01698, rn:R00235, rn:R01061+R01063, rn:R01512, rn:R00710+R00711, rn:R00959, rn:R01015, rn:R00014, rn:R00754, rn:R03321, rn:R02739, rn:R01518, rn:R00200, rn:R03270, rn:R04779, rn:R00658, rn:R02569, rn:R01070] -> [cpd:C00469]
sce00010.em145: [cpd:C00118] -> [rn:R01061+R01063, rn:R00235, rn:R01698, rn:R00710+R00711, rn:R01518, rn:R01512, rn:R00200, rn:R03270, rn:R00014, rn:R00754, rn:R02569, rn:R00658] -> [cpd:C00469]
sce00010.em146: [cpd:C00111] -> [rn:R01698, rn:R00235, rn:R01061+R01063, rn:R01512, rn:R00710+R00711, rn:R01015, rn:R00014, rn:R00754, rn:R01518, rn:R03270, rn:R00200, rn:R00658, rn:R02569] -> [cpd:C00469]
sce00010.em147: [cpd:C00074] -> [rn:R00200] -> [cpd:C00022]
sce00010.em148: [cpd:C00197] -> [rn:R01518, rn:R00200, rn:R00658] -> [cpd:C00022]
sce00010.em149: [cpd:C00022] -> [rn:R01698, rn:R03270, rn:R00014, rn:R02569] -> [cpd:C00024]
sce00010.em150: [cpd:C00022] -> [rn:R00235, rn:R01698, rn:R00710+R00711, rn:R03270, rn:R00014, rn:R02569] -> [cpd:C00084]
sce00010.em151: [cpd:C00022] -> [rn:R00235, rn:R01698, rn:R00710+R00711, rn:R03270, rn:R00014, rn:R00754, rn:R02569] -> [cpd:C00469]
sce00010.em152: [cpd:C05345] -> [rn:R01061+R01063, rn:R01518, rn:R01512, rn:R00200, rn:R04779, rn:R00658, rn:R01070] -> [cpd:C00111, cpd:C00022]
sce00010.em153: [cpd:C05345] -> [rn:R01061+R01063, rn:R01518, rn:R01512, rn:R00200, rn:R04779, rn:R01015, rn:R00658, rn:R01070] -> [cpd:C00022]
sce00010.em154: [cpd:C00668] -> [rn:R01061+R01063, rn:R02740, rn:R01518, rn:R01512, rn:R00200, rn:R04779, rn:R00658, rn:R01070] -> [cpd:C00111, cpd:C00022]
sce00010.em155: [cpd:C00668] -> [rn:R01061+R01063, rn:R02740, rn:R01518, rn:R01512, rn:R00200, rn:R04779, rn:R01015, rn:R00658, rn:R01070] -> [cpd:C00022]
sce00010.em156: [cpd:C00668] -> [rn:R01061+R01063, rn:R02739, rn:R01518, rn:R01512, rn:R00200, rn:R04779, rn:R00658, rn:R03321, rn:R01070] -> [cpd:C00111, cpd:C00022]
sce00010.em157: [cpd:C00668] -> [rn:R01061+R01063, rn:R02739, rn:R01518, rn:R01512, rn:R00200, rn:R04779, rn:R01015, rn:R00658, rn:R03321, rn:R01070] -> [cpd:C00022]
sce00010.em158: [cpd:C00103] -> [rn:R01061+R01063, rn:R02740, rn:R01518, rn:R01512, rn:R00200, rn:R00959, rn:R04779, rn:R00658, rn:R01070] -> [cpd:C00111, cpd:C00022]
sce00010.em159: [cpd:C00103] -> [rn:R01061+R01063, rn:R02740, rn:R01518, rn:R01512, rn:R00200, rn:R00959, rn:R04779, rn:R01015, rn:R00658, rn:R01070] -> [cpd:C00022]
sce00010.em160: [cpd:C00103] -> [rn:R01061+R01063, rn:R02739, rn:R01518, rn:R01512, rn:R00200, rn:R00959, rn:R04779, rn:R00658, rn:R03321, rn:R01070] -> [cpd:C00111, cpd:C00022]
sce00010.em161: [cpd:C00103] -> [rn:R01061+R01063, rn:R02739, rn:R01518, rn:R01512, rn:R00200, rn:R00959, rn:R04779, rn:R01015, rn:R00658, rn:R03321, rn:R01070] -> [cpd:C00022]
sce00010.em162: [cpd:C00118] -> [rn:R01061+R01063, rn:R01518, rn:R01512, rn:R00200, rn:R00658] -> [cpd:C00022]
sce00010.em163: [cpd:C00111] -> [rn:R01061+R01063, rn:R01518, rn:R01512, rn:R00200, rn:R01015, rn:R00658] -> [cpd:C00022]

* path:sce00730 Thiamine metabolism - Saccharomyces cerevisiae
sce00730.em1: [cpd:C00378] -> [rn:R00616, rn:R00619] -> [cpd:C03028]
sce00730.em2: [cpd:C04294, cpd:C04752] -> [rn:R03223, rn:R04448] -> [cpd:C01081]

* path:sce00770 Pantothenate and CoA biosynthesis - Saccharomyces cerevisiae
sce00770.em1: [cpd:C00022] -> [rn:R01214, rn:R00006, rn:R01209, rn:R03051] -> [cpd:C00183]
sce00770.em2: [cpd:C00831] -> [rn:R02973] -> [cpd:C00864]
sce00770.em3: [cpd:C00183, cpd:C00099] -> [rn:R01214, rn:R01226, rn:R02473, rn:R02472] -> [cpd:C00864]
sce00770.em4: [cpd:C00022, cpd:C00099] -> [rn:R00006, rn:R01209, rn:R01226, rn:R02473, rn:R03051, rn:R02472] -> [cpd:C00864]

* path:sce00130 Ubiquinone biosynthesis - Saccharomyces cerevisiae
sce00130.em1: [cpd:C01230, cpd:C00156] -> [rn:R05616] -> [cpd:C13425]
sce00130.em2: [cpd:C05802] -> [rn:R02175, rn:R02166, rn:R04983, rn:R04982, rn:R04984] -> [cpd:C00390]
sce00130.em3: [cpd:C05200] -> [rn:R04711] -> [cpd:C05313]
sce00130.em4: [cpd:C05809] -> [rn:R04986] -> [cpd:C05810]

* path:sce00052 Galactose metabolism - Saccharomyces cerevisiae
sce00052.em1: [cpd:C05394] == [rn:R03113] == [cpd:C00962]
sce00052.em2: [cpd:C00159, cpd:C05399] == [rn:R02926, rn:R01329] == [cpd:C00794, cpd:C05400]
sce00052.em3: [cpd:C05399] == [rn:R01095+R01093, rn:R02926] == [cpd:C00794, cpd:C01697]
sce00052.em4: [cpd:C05400] == [rn:R01095+R01093, rn:R01329] == [cpd:C00159, cpd:C01697]
sce00052.em5: [cpd:C01097] == [rn:R03239+R03237+R03236+R03238] == [cpd:C03785]
sce00052.em6: [cpd:C00137, cpd:C05399] == [rn:R01194, rn:R02926] == [cpd:C00794, cpd:C01235]
sce00052.em7: [cpd:C00137, cpd:C05400] == [rn:R01194, rn:R01329] == [cpd:C00159, cpd:C01235]
sce00052.em8: [cpd:C01235] == [rn:R01095+R01093, rn:R01194] == [cpd:C00137, cpd:C01697]
sce00052.em9: [cpd:C00116, cpd:C05399] == [rn:R01104, rn:R02926] == [cpd:C05401, cpd:C00794]
sce00052.em10: [cpd:C00159, cpd:C05401] == [rn:R01104, rn:R01329] == [cpd:C00116, cpd:C05400]
sce00052.em11: [cpd:C05401] == [rn:R01104, rn:R01095+R01093] == [cpd:C00116, cpd:C01697]
sce00052.em12: [cpd:C00137, cpd:C05401] == [rn:R01104, rn:R01194] == [cpd:C00116, cpd:C01235]
sce00052.em13: [cpd:C00267] == [rn:R01786] == [cpd:C00668]
sce00052.em14: [cpd:C00029] == [rn:R00291] == [cpd:C00052]
sce00052.em15: [cpd:C05399] == [rn:R00955, rn:R00289, rn:R01092, rn:R02926] == [cpd:C00794, cpd:C00052]
sce00052.em16: [cpd:C05400] == [rn:R00955, rn:R00289, rn:R01092, rn:R01329] == [cpd:C00159, cpd:C00052]
sce00052.em17: [cpd:C01697] == [rn:R00955, rn:R01095+R01093, rn:R00289, rn:R01092] == [cpd:C00052]
sce00052.em18: [cpd:C00137, cpd:C00052] == [rn:R00955, rn:R00289, rn:R01194, rn:R01092] == [cpd:C01235]
sce00052.em19: [cpd:C00116, cpd:C00052] == [rn:R01104, rn:R00955, rn:R00289, rn:R01092] == [cpd:C05401]
sce00052.em20: [cpd:C05399] == [rn:R00955, rn:R00289, rn:R01092, rn:R02926, rn:R00291] == [cpd:C00029, cpd:C00794]
sce00052.em21: [cpd:C05400] == [rn:R00955, rn:R00289, rn:R01092, rn:R01329, rn:R00291] == [cpd:C00159, cpd:C00029]
sce00052.em22: [cpd:C01697] == [rn:R00955, rn:R01095+R01093, rn:R00289, rn:R01092, rn:R00291] == [cpd:C00029]
sce00052.em23: [cpd:C00137, cpd:C00029] == [rn:R00955, rn:R00289, rn:R01194, rn:R01092, rn:R00291] == [cpd:C01235]
sce00052.em24: [cpd:C00116, cpd:C00029] == [rn:R01104, rn:R00955, rn:R00289, rn:R01092, rn:R00291] == [cpd:C05401]
sce00052.em25: [cpd:C00668] == [rn:R00289, rn:R00959] == [cpd:C00029]
sce00052.em26: [cpd:C00267] == [rn:R00289, rn:R01786, rn:R00959] == [cpd:C00029]
sce00052.em27: [cpd:C05399] == [rn:R00955, rn:R01092, rn:R00959, rn:R02926, rn:R00291] == [cpd:C00794, cpd:C00668]
sce00052.em28: [cpd:C05400] == [rn:R00955, rn:R01092, rn:R00959, rn:R01329, rn:R00291] == [cpd:C00159, cpd:C00668]
sce00052.em29: [cpd:C01697] == [rn:R00955, rn:R01095+R01093, rn:R01092, rn:R00959, rn:R00291] == [cpd:C00668]
sce00052.em30: [cpd:C00137, cpd:C00668] == [rn:R00955, rn:R01194, rn:R01092, rn:R00959, rn:R00291] == [cpd:C01235]
sce00052.em31: [cpd:C00116, cpd:C00668] == [rn:R01104, rn:R00955, rn:R01092, rn:R00959, rn:R00291] == [cpd:C05401]
sce00052.em32: [cpd:C00052] == [rn:R00289, rn:R00959, rn:R00291] == [cpd:C00668]
sce00052.em33: [cpd:C00794, cpd:C00052, cpd:C00668] == [rn:R00955, rn:R01092, rn:R00959, rn:R02926] == [cpd:C00029, cpd:C05399]
sce00052.em34: [cpd:C00159, cpd:C00052, cpd:C00668] == [rn:R00955, rn:R01092, rn:R00959, rn:R01329] == [cpd:C00029, cpd:C05400]
sce00052.em35: [cpd:C00052, cpd:C00668] == [rn:R00955, rn:R01095+R01093, rn:R01092, rn:R00959] == [cpd:C00029, cpd:C01697]
sce00052.em36: [cpd:C00029, cpd:C01235] == [rn:R00955, rn:R01194, rn:R01092, rn:R00959] == [cpd:C00137, cpd:C00052, cpd:C00668]
sce00052.em37: [cpd:C05401, cpd:C00029] == [rn:R01104, rn:R00955, rn:R01092, rn:R00959] == [cpd:C00116, cpd:C00052, cpd:C00668]
sce00052.em38: [cpd:C00267, cpd:C00794] == [rn:R00955, rn:R01786, rn:R01092, rn:R00959, rn:R02926, rn:R00291] == [cpd:C05399]
sce00052.em39: [cpd:C00159, cpd:C00267] == [rn:R00955, rn:R01786, rn:R01092, rn:R00959, rn:R01329, rn:R00291] == [cpd:C05400]
sce00052.em40: [cpd:C00267] == [rn:R00955, rn:R01095+R01093, rn:R01786, rn:R01092, rn:R00959, rn:R00291] == [cpd:C01697]
sce00052.em41: [cpd:C01235] == [rn:R00955, rn:R01194, rn:R01786, rn:R01092, rn:R00959, rn:R00291] == [cpd:C00137, cpd:C00267]
sce00052.em42: [cpd:C05401] == [rn:R01104, rn:R00955, rn:R01786, rn:R01092, rn:R00959, rn:R00291] == [cpd:C00116, cpd:C00267]
sce00052.em43: [cpd:C00052] == [rn:R00289, rn:R01786, rn:R00959, rn:R00291] == [cpd:C00267]
sce00052.em44: [cpd:C00267, cpd:C00794, cpd:C00052] == [rn:R00955, rn:R01786, rn:R01092, rn:R00959, rn:R02926] == [cpd:C00029, cpd:C05399]
sce00052.em45: [cpd:C00159, cpd:C00267, cpd:C00052] == [rn:R00955, rn:R01786, rn:R01092, rn:R00959, rn:R01329] == [cpd:C00029, cpd:C05400]
sce00052.em46: [cpd:C00267, cpd:C00052] == [rn:R00955, rn:R01095+R01093, rn:R01786, rn:R01092, rn:R00959] == [cpd:C00029, cpd:C01697]
sce00052.em47: [cpd:C00029, cpd:C01235] == [rn:R00955, rn:R01194, rn:R01786, rn:R01092, rn:R00959] == [cpd:C00137, cpd:C00267, cpd:C00052]
sce00052.em48: [cpd:C05401, cpd:C00029] == [rn:R01104, rn:R00955, rn:R01786, rn:R01092, rn:R00959] == [cpd:C00116, cpd:C00267, cpd:C00052]
sce00052.em49: [cpd:C01613, cpd:C00794] -> [rn:R00801, rn:R02926, rn:R03634, rn:R01103] -> [cpd:C00031, cpd:C00095, cpd:C05399]
sce00052.em50: [cpd:C01613, cpd:C00794] -> [rn:R01101, rn:R02410, rn:R02926, rn:R03634] -> [cpd:C00031, cpd:C00095, cpd:C05399]
sce00052.em51: [cpd:C01613, cpd:C00159] -> [rn:R00801, rn:R03634, rn:R01103, rn:R01329] -> [cpd:C00031, cpd:C00095, cpd:C05400]
sce00052.em52: [cpd:C01613, cpd:C00159] -> [rn:R01101, rn:R02410, rn:R03634, rn:R01329] -> [cpd:C00031, cpd:C00095, cpd:C05400]
sce00052.em53: [cpd:C01613] -> [rn:R01095+R01093, rn:R00801, rn:R03634, rn:R01103] -> [cpd:C00031, cpd:C00095, cpd:C01697]
sce00052.em54: [cpd:C01613] -> [rn:R01095+R01093, rn:R01101, rn:R02410, rn:R03634] -> [cpd:C00031, cpd:C00095, cpd:C01697]
sce00052.em55: [cpd:C00137, cpd:C01613] -> [rn:R01194, rn:R00801, rn:R03634, rn:R01103] -> [cpd:C00031, cpd:C01235, cpd:C00095]
sce00052.em56: [cpd:C00137, cpd:C01613] -> [rn:R01194, rn:R01101, rn:R02410, rn:R03634] -> [cpd:C00031, cpd:C01235, cpd:C00095]
sce00052.em57: [cpd:C01613, cpd:C00116] -> [rn:R01104, rn:R00801, rn:R03634, rn:R01103] -> [cpd:C05401, cpd:C00031, cpd:C00095]
sce00052.em58: [cpd:C01613, cpd:C00116] -> [rn:R01104, rn:R01101, rn:R02410, rn:R03634] -> [cpd:C05401, cpd:C00031, cpd:C00095]
sce00052.em59: [cpd:C01613] -> [rn:R00955, rn:R00289, rn:R01092, rn:R00801, rn:R03634, rn:R01103] -> [cpd:C00031, cpd:C00052, cpd:C00095]
sce00052.em60: [cpd:C01613] -> [rn:R00955, rn:R00289, rn:R01092, rn:R01101, rn:R02410, rn:R03634] -> [cpd:C00031, cpd:C00052, cpd:C00095]
sce00052.em61: [cpd:C01613] -> [rn:R00955, rn:R00289, rn:R01092, rn:R00801, rn:R03634, rn:R01103, rn:R00291] -> [cpd:C00029, cpd:C00031, cpd:C00095]
sce00052.em62: [cpd:C01613] -> [rn:R00955, rn:R00289, rn:R01092, rn:R01101, rn:R02410, rn:R03634, rn:R00291] -> [cpd:C00029, cpd:C00031, cpd:C00095]
sce00052.em63: [cpd:C01613] -> [rn:R00955, rn:R01092, rn:R00801, rn:R00959, rn:R03634, rn:R01103, rn:R00291] -> [cpd:C00031, cpd:C00668, cpd:C00095]
sce00052.em64: [cpd:C01613] -> [rn:R00955, rn:R01092, rn:R01101, rn:R02410, rn:R00959, rn:R03634, rn:R00291] -> [cpd:C00031, cpd:C00668, cpd:C00095]
sce00052.em65: [cpd:C01613, cpd:C00029] -> [rn:R00955, rn:R01092, rn:R00801, rn:R00959, rn:R03634, rn:R01103] -> [cpd:C00031, cpd:C00052, cpd:C00668, cpd:C00095]
sce00052.em66: [cpd:C01613, cpd:C00029] -> [rn:R00955, rn:R01092, rn:R01101, rn:R02410, rn:R00959, rn:R03634] -> [cpd:C00031, cpd:C00052, cpd:C00668, cpd:C00095]
sce00052.em67: [cpd:C01613] -> [rn:R00955, rn:R01786, rn:R01092, rn:R00801, rn:R00959, rn:R03634, rn:R01103, rn:R00291] -> [cpd:C00267, cpd:C00031, cpd:C00095]
sce00052.em68: [cpd:C01613] -> [rn:R00955, rn:R01786, rn:R01092, rn:R01101, rn:R02410, rn:R00959, rn:R03634, rn:R00291] -> [cpd:C00267, cpd:C00031, cpd:C00095]
sce00052.em69: [cpd:C01613, cpd:C00029] -> [rn:R00955, rn:R01786, rn:R01092, rn:R00801, rn:R00959, rn:R03634, rn:R01103] -> [cpd:C00267, cpd:C00031, cpd:C00052, cpd:C00095]
sce00052.em70: [cpd:C01613, cpd:C00029] -> [rn:R00955, rn:R01786, rn:R01092, rn:R01101, rn:R02410, rn:R00959, rn:R03634] -> [cpd:C00267, cpd:C00031, cpd:C00052, cpd:C00095]
sce00052.em71: [cpd:C01613, cpd:C00794] -> [rn:R01101, rn:R02926, rn:R05549, rn:R03635] -> [cpd:C00031, cpd:C00095, cpd:C05399]
sce00052.em72: [cpd:C01613, cpd:C00159] -> [rn:R01101, rn:R05549, rn:R03635, rn:R01329] -> [cpd:C00031, cpd:C00095, cpd:C05400]
sce00052.em73: [cpd:C01613] -> [rn:R01095+R01093, rn:R01101, rn:R05549, rn:R03635] -> [cpd:C00031, cpd:C00095, cpd:C01697]
sce00052.em74: [cpd:C00137, cpd:C01613] -> [rn:R01194, rn:R01101, rn:R05549, rn:R03635] -> [cpd:C00031, cpd:C01235, cpd:C00095]
sce00052.em75: [cpd:C01613, cpd:C00116] -> [rn:R01104, rn:R01101, rn:R05549, rn:R03635] -> [cpd:C05401, cpd:C00031, cpd:C00095]
sce00052.em76: [cpd:C01613] -> [rn:R00955, rn:R00289, rn:R01092, rn:R01101, rn:R05549, rn:R03635] -> [cpd:C00031, cpd:C00052, cpd:C00095]
sce00052.em77: [cpd:C01613] -> [rn:R00955, rn:R00289, rn:R01092, rn:R01101, rn:R05549, rn:R03635, rn:R00291] -> [cpd:C00029, cpd:C00031, cpd:C00095]
sce00052.em78: [cpd:C01613] -> [rn:R00955, rn:R01092, rn:R01101, rn:R00959, rn:R05549, rn:R03635, rn:R00291] -> [cpd:C00031, cpd:C00668, cpd:C00095]
sce00052.em79: [cpd:C01613, cpd:C00029] -> [rn:R00955, rn:R01092, rn:R01101, rn:R00959, rn:R05549, rn:R03635] -> [cpd:C00031, cpd:C00052, cpd:C00668, cpd:C00095]
sce00052.em80: [cpd:C01613] -> [rn:R00955, rn:R01786, rn:R01092, rn:R01101, rn:R00959, rn:R05549, rn:R03635, rn:R00291] -> [cpd:C00267, cpd:C00031, cpd:C00095]
sce00052.em81: [cpd:C01613, cpd:C00029] -> [rn:R00955, rn:R01786, rn:R01092, rn:R01101, rn:R00959, rn:R05549, rn:R03635] -> [cpd:C00267, cpd:C00031, cpd:C00052, cpd:C00095]

* path:sce00600 Glycosphingolipid metabolism - Saccharomyces cerevisiae
sce00600.em1: [] -> [rn:R06517] -> []
sce00600.em2: [] -> [rn:R06520, rn:R02976] -> []
sce00600.em3: [] -> [rn:R06527, rn:R06528] -> []
sce00600.em4: [cpd:C06126] -> [rn:R04019] -> [cpd:C02686]
sce00600.em5: [cpd:C12126] -> [rn:R06518] -> []
sce00600.em6: [cpd:C00319] -> [rn:R06516, rn:R01926] -> [cpd:C00346]
sce00600.em7: [cpd:C00154, cpd:C00065] -> [rn:R02464, rn:R01281, rn:R02978, rn:R02976] -> [cpd:C00346]

* path:sce00300 Lysine biosynthesis - Saccharomyces cerevisiae
sce00300.em1: [cpd:C05539] -> [rn:R04467] -> [cpd:C04390]
sce00300.em2: [cpd:C00024, cpd:C00026] -> [rn:R00271] -> [cpd:C01251]
sce00300.em3: [cpd:C00049] -> [rn:R01775+R01773, rn:R00480, rn:R02291] -> [cpd:C00263]
sce00300.em4: [cpd:C00024, cpd:C00026] -> [rn:R04390, rn:R04862, rn:R03658, rn:R00715, rn:R02315, rn:R03444, rn:R03098, rn:R01939, rn:R04863, rn:R01936, rn:R00271, rn:R04371] -> [cpd:C01931]
sce00300.em5: [cpd:C01251] -> [rn:R04390, rn:R04862, rn:R03658, rn:R00715, rn:R02315, rn:R03444, rn:R03098, rn:R01939, rn:R04863, rn:R01936, rn:R04371] -> [cpd:C01931]

* path:sce00860 Porphyrin and chlorophyll metabolism - Saccharomyces cerevisiae
sce00860.em1: [cpd:C00025] -> [rn:R05578] -> [cpd:C02987]
sce00860.em2: [cpd:C05766] -> [rn:R04972] -> [cpd:C05768]
sce00860.em3: [cpd:C00430, cpd:C14818] -> [rn:R03220, rn:R03222, rn:R02480, rn:R00084, rn:R03197, rn:R00036, rn:R00310, rn:R03165] -> [cpd:C00524]
sce00860.em4: [cpd:C00430] -> [rn:R03947, rn:R00084, rn:R00036, rn:R02864, rn:R03165, rn:R03194] -> [cpd:C00748]

* path:sce00500 Starch and sucrose metabolism - Saccharomyces cerevisiae
sce00500.em1: [cpd:C02591] == [rn:R03921, rn:R02740, rn:R00959, rn:R03920] == [cpd:C00103]
sce00500.em2: [cpd:C00208] -> [rn:R05196] -> []
sce00500.em3: [] -> [rn:R00289, rn:R03118, rn:R01786, rn:R03115, rn:R00959] -> []
sce00500.em4: [] -> [rn:R00289, rn:R03118, rn:R02109, rn:R03115, rn:R02111] -> []
sce00500.em5: [] -> [rn:R00289, rn:R01786, rn:R00292, rn:R00959, rn:R02110, rn:R01790] -> []
sce00500.em6: [cpd:C00470] -> [rn:R01982] -> [cpd:C00333]
sce00500.em7: [cpd:C00721] -> [rn:R00289, rn:R02109, rn:R01786, rn:R00292, rn:R01791, rn:R00959, rn:R01790] -> []
sce00500.em8: [cpd:C00721] -> [rn:R00289, rn:R01786, rn:R01791, rn:R00959, rn:R02737, rn:R02778, rn:R00010] -> [cpd:C00031]
sce00500.em9: [cpd:C00208] -> [rn:R00289, rn:R02109, rn:R01786, rn:R00292, rn:R00959, rn:R01790, rn:R00028] -> []
sce00500.em10: [cpd:C00208] -> [rn:R00289, rn:R01786, rn:R00959, rn:R02737, rn:R02778, rn:R00010, rn:R00028] -> [cpd:C00031]
sce00500.em11: [] -> [rn:R00289, rn:R02109, rn:R00292, rn:R02110, rn:R02111, rn:R01790] -> []
sce00500.em12: [] -> [rn:R00289, rn:R02110, rn:R02737, rn:R02778, rn:R02111, rn:R00010] -> [cpd:C00031]
sce00500.em13: [] -> [rn:R00289, rn:R02109, rn:R01786, rn:R00959, rn:R02110, rn:R02737, rn:R02778, rn:R00010] -> [cpd:C00031]
sce00500.em14: [cpd:C00721] -> [rn:R00289, rn:R02109, rn:R00292, rn:R01791, rn:R02111, rn:R01790] -> []
sce00500.em15: [cpd:C00721] -> [rn:R00289, rn:R02109, rn:R01791, rn:R02737, rn:R02778, rn:R02111, rn:R00010] -> [cpd:C00031]
sce00500.em16: [cpd:C00208] -> [rn:R00289, rn:R02109, rn:R00292, rn:R02111, rn:R01790, rn:R00028] -> []
sce00500.em17: [cpd:C00208] -> [rn:R00289, rn:R02109, rn:R02737, rn:R02778, rn:R02111, rn:R00010, rn:R00028] -> [cpd:C00031]
sce00500.em18: [cpd:C00721] -> [rn:R01786, rn:R01791, rn:R00959] -> [cpd:C00103]
sce00500.em19: [cpd:C00208] -> [rn:R01786, rn:R00959, rn:R00028] -> [cpd:C00103]
sce00500.em20: [] -> [rn:R02110, rn:R02111] -> [cpd:C00103]
sce00500.em21: [] -> [rn:R02109, rn:R01786, rn:R00959, rn:R02110] -> [cpd:C00103]
sce00500.em22: [cpd:C00721] -> [rn:R02109, rn:R01791, rn:R02111] -> [cpd:C00103]
sce00500.em23: [cpd:C00208] -> [rn:R02109, rn:R02111, rn:R00028] -> [cpd:C00103]
sce00500.em24: [cpd:C00103] -> [rn:R00289, rn:R02109, rn:R00292, rn:R01790] -> []
sce00500.em25: [cpd:C00103] -> [rn:R00289, rn:R02737, rn:R02778, rn:R00010] -> [cpd:C00031]
sce00500.em26: [] -> [rn:R01719] -> [cpd:C00252]
sce00500.em27: [cpd:C00089] -> [rn:R00289, rn:R02109, rn:R01786, rn:R02740, rn:R00292, rn:R00959, rn:R03920, rn:R00802, rn:R01790] -> []
sce00500.em28: [cpd:C00089] -> [rn:R00289, rn:R01786, rn:R02740, rn:R00959, rn:R03920, rn:R02737, rn:R02778, rn:R00802, rn:R00010] -> [cpd:C00031]
sce00500.em29: [cpd:C00089] -> [rn:R00289, rn:R02109, rn:R02740, rn:R00292, rn:R00959, rn:R03920, rn:R02111, rn:R00802, rn:R01790] -> []
sce00500.em30: [cpd:C00089] -> [rn:R00289, rn:R02109, rn:R02740, rn:R00959, rn:R03920, rn:R02737, rn:R02778, rn:R02111, rn:R00802, rn:R00010] -> [cpd:C00031]
sce00500.em31: [cpd:C00089] -> [rn:R01786, rn:R02740, rn:R00959, rn:R03920, rn:R00802] -> [cpd:C00103]
sce00500.em32: [cpd:C00089] -> [rn:R02109, rn:R02740, rn:R00959, rn:R03920, rn:R02111, rn:R00802] -> [cpd:C00103]
sce00500.em33: [cpd:C00089] -> [rn:R03921, rn:R01786, rn:R00802] -> [cpd:C02591]
sce00500.em34: [cpd:C00089] -> [rn:R03921, rn:R02109, rn:R00959, rn:R02111, rn:R00802] -> [cpd:C02591]
sce00500.em35: [cpd:C00721] -> [rn:R03921, rn:R01786, rn:R02740, rn:R01791, rn:R03920] -> [cpd:C02591]
sce00500.em36: [cpd:C00208] -> [rn:R03921, rn:R01786, rn:R02740, rn:R03920, rn:R00028] -> [cpd:C02591]
sce00500.em37: [] -> [rn:R03921, rn:R02109, rn:R01786, rn:R02740, rn:R03920, rn:R02110] -> [cpd:C02591]
sce00500.em38: [] -> [rn:R00289, rn:R03921, rn:R03118, rn:R01786, rn:R02740, rn:R03115, rn:R03920, rn:R02110, rn:R02111] -> [cpd:C02591]
sce00500.em39: [] -> [rn:R00289, rn:R03921, rn:R01786, rn:R02740, rn:R00292, rn:R03920, rn:R02110, rn:R02111, rn:R01790] -> [cpd:C02591]
sce00500.em40: [cpd:C00089] -> [rn:R00289, rn:R03921, rn:R02109, rn:R02740, rn:R00292, rn:R03920, rn:R02111, rn:R00802, rn:R01790] -> [cpd:C02591]
sce00500.em41: [cpd:C00089] -> [rn:R00289, rn:R03921, rn:R02109, rn:R02740, rn:R03920, rn:R02737, rn:R02778, rn:R02111, rn:R00802, rn:R00010] -> [cpd:C00031, cpd:C02591]
sce00500.em42: [cpd:C00103] -> [rn:R00289, rn:R03921, rn:R03118, rn:R01786, rn:R02740, rn:R03115, rn:R03920] -> [cpd:C02591]
sce00500.em43: [cpd:C00103] -> [rn:R00289, rn:R03921, rn:R01786, rn:R02740, rn:R00292, rn:R03920, rn:R02110, rn:R01790] -> [cpd:C02591]
sce00500.em44: [cpd:C00089] -> [rn:R03921, rn:R02109, rn:R02740, rn:R03920, rn:R02111, rn:R00802] -> [cpd:C00103, cpd:C02591]
sce00500.em45: [] -> [rn:R03921, rn:R02740, rn:R00959, rn:R03920, rn:R02110, rn:R02111] -> [cpd:C02591]
sce00500.em46: [cpd:C00721] -> [rn:R03921, rn:R02109, rn:R02740, rn:R01791, rn:R00959, rn:R03920, rn:R02111] -> [cpd:C02591]
sce00500.em47: [cpd:C00208] -> [rn:R03921, rn:R02109, rn:R02740, rn:R00959, rn:R03920, rn:R02111, rn:R00028] -> [cpd:C02591]
sce00500.em48: [cpd:C02591] -> [rn:R00289, rn:R03921, rn:R02109, rn:R02740, rn:R00292, rn:R00959, rn:R03920, rn:R01790] -> []
sce00500.em49: [cpd:C02591] -> [rn:R00289, rn:R03921, rn:R02740, rn:R00959, rn:R03920, rn:R02737, rn:R02778, rn:R00010] -> [cpd:C00031]

* path:sce00920 Sulfur metabolism - Saccharomyces cerevisiae
sce00920.em1: [cpd:C00263] -> [rn:R01776] -> [cpd:C01077]
sce00920.em2: [cpd:C01118] -> [rn:R02508, rn:R01285] -> [cpd:C00155]
sce00920.em3: [cpd:C00979, cpd:C00059] -> [rn:R00530+R00529, rn:R00509+R00508, rn:R00858, rn:R02021, rn:R00897] -> [cpd:C00033, cpd:C00097]

* path:sce00910 Nitrogen metabolism - Saccharomyces cerevisiae
sce00910.em1: [cpd:C00025] == [rn:R00248+R00243] == [cpd:C00014]
sce00910.em2: [] -> [rn:R01221, rn:R01001+R01285] -> [cpd:C00037]
sce00910.em3: [cpd:C00152] -> [rn:R01221, rn:R00485] -> [cpd:C00049, cpd:C00037]
sce00910.em4: [] -> [rn:R01001+R01285] -> [cpd:C00014]
sce00910.em5: [cpd:C00152] -> [rn:R00485] -> [cpd:C00014, cpd:C00049]
sce00910.em6: [cpd:C00014] -> [rn:R01221] -> [cpd:C00037]
sce00910.em7: [] -> [rn:R00253, rn:R00248+R00243, rn:R00578+R00114] -> []
sce00910.em8: [] -> [rn:R00253, rn:R01001+R01285, rn:R00578+R00114] -> [cpd:C00025]
sce00910.em9: [cpd:C00152] -> [rn:R00253, rn:R00578+R00114, rn:R00485] -> [cpd:C00049, cpd:C00025]
sce00910.em10: [cpd:C00014] -> [rn:R00253, rn:R00578+R00114] -> [cpd:C00025]
sce00910.em11: [] -> [rn:R01001+R01285, rn:R00248+R00243] -> [cpd:C00025]
sce00910.em12: [cpd:C00152] -> [rn:R00248+R00243, rn:R00485] -> [cpd:C00049, cpd:C00025]
sce00910.em13: [cpd:C00025] -> [rn:R01221, rn:R00248+R00243] -> [cpd:C00037]
sce00910.em14: [cpd:C00726] -> [rn:R00540, rn:R01221] -> [cpd:C00037]
sce00910.em15: [cpd:C00726] -> [rn:R00540] -> [cpd:C00014]
sce00910.em16: [cpd:C00726] -> [rn:R00540, rn:R00253, rn:R00578+R00114] -> [cpd:C00025]
sce00910.em17: [cpd:C00726] -> [rn:R00540, rn:R00248+R00243] -> [cpd:C00025]

* path:sce00400 Phenylalanine, tyrosine and tryptophan biosynthesis - Saccharomyces cerevisiae
sce00400.em1: [cpd:C00079] == [rn:R01715, rn:R00694, rn:R01373] == [cpd:C00251]
sce00400.em2: [cpd:C00251] == [rn:R01715, rn:R01730, rn:R00734] == [cpd:C00082]
sce00400.em3: [cpd:C00082] == [rn:R01730, rn:R00734, rn:R00694, rn:R01373] == [cpd:C00079]
sce00400.em4: [cpd:C00082] -> [rn:R02918] -> [cpd:C02839]
sce00400.em5: [] -> [rn:R02340, rn:R02722, rn:R00674] -> []
sce00400.em6: [cpd:C00826] -> [rn:R00691, rn:R03660] -> [cpd:C03511]
sce00400.em7: [cpd:C00079] -> [rn:R03660] -> [cpd:C03511]
sce00400.em8: [cpd:C00826] -> [rn:R00691] -> [cpd:C00079]
sce00400.em9: [cpd:C00251] -> [rn:R01715, rn:R00694, rn:R03660, rn:R01373] -> [cpd:C03511]
sce00400.em10: [cpd:C00826] -> [rn:R01715, rn:R00691, rn:R00694, rn:R01373] -> [cpd:C00251]
sce00400.em11: [cpd:C00074, cpd:C00279] -> [rn:R03083, rn:R01627, rn:R01826, rn:R03084] -> [cpd:C00230]
sce00400.em12: [cpd:C00826] -> [rn:R02918, rn:R01730, rn:R00691, rn:R00734, rn:R00694, rn:R01373] -> [cpd:C02839]
sce00400.em13: [cpd:C00082] -> [rn:R01730, rn:R00734, rn:R00694, rn:R03660, rn:R01373] -> [cpd:C03511]
sce00400.em14: [cpd:C00826] -> [rn:R01730, rn:R00691, rn:R00734, rn:R00694, rn:R01373] -> [cpd:C00082]
sce00400.em15: [cpd:C00251] -> [rn:R02918, rn:R01715, rn:R01730, rn:R00734] -> [cpd:C02839]
sce00400.em16: [cpd:C00079] -> [rn:R02918, rn:R01730, rn:R00734, rn:R00694, rn:R01373] -> [cpd:C02839]
sce00400.em17: [cpd:C00251] -> [rn:R02340, rn:R01073, rn:R00674, rn:R03508, rn:R00986+R00985, rn:R03509] -> [cpd:C00078]
sce00400.em18: [cpd:C00826] -> [rn:R02340, rn:R01073, rn:R01715, rn:R00674, rn:R03508, rn:R00691, rn:R00986+R00985, rn:R00694, rn:R03509, rn:R01373] -> [cpd:C00078]
sce00400.em19: [cpd:C00079] -> [rn:R02340, rn:R01073, rn:R01715, rn:R00674, rn:R03508, rn:R00986+R00985, rn:R00694, rn:R03509, rn:R01373] -> [cpd:C00078]
sce00400.em20: [cpd:C00082] -> [rn:R02340, rn:R01073, rn:R01715, rn:R01730, rn:R00674, rn:R03508, rn:R00734, rn:R00986+R00985, rn:R03509] -> [cpd:C00078]
sce00400.em21: [cpd:C00251] -> [rn:R02722, rn:R01073, rn:R03508, rn:R00986+R00985, rn:R03509] -> [cpd:C00078]
sce00400.em22: [cpd:C00826] -> [rn:R02722, rn:R01073, rn:R01715, rn:R03508, rn:R00691, rn:R00986+R00985, rn:R00694, rn:R03509, rn:R01373] -> [cpd:C00078]
sce00400.em23: [cpd:C00079] -> [rn:R02722, rn:R01073, rn:R01715, rn:R03508, rn:R00986+R00985, rn:R00694, rn:R03509, rn:R01373] -> [cpd:C00078]
sce00400.em24: [cpd:C00082] -> [rn:R02722, rn:R01073, rn:R01715, rn:R01730, rn:R03508, rn:R00734, rn:R00986+R00985, rn:R03509] -> [cpd:C00078]
sce00400.em25: [cpd:C00230] -> [rn:R03460, rn:R02412, rn:R01627, rn:R01714, rn:R02413] -> [cpd:C00251]
sce00400.em26: [cpd:C00074, cpd:C00279] -> [rn:R03083, rn:R03460, rn:R02412, rn:R01714, rn:R01826, rn:R03084, rn:R02413] -> [cpd:C00251]
sce00400.em27: [cpd:C00230] -> [rn:R03460, rn:R01715, rn:R02412, rn:R00694, rn:R01627, rn:R01714, rn:R03660, rn:R01373, rn:R02413] -> [cpd:C03511]
sce00400.em28: [cpd:C00074, cpd:C00279] -> [rn:R03083, rn:R03460, rn:R01715, rn:R02412, rn:R00694, rn:R01714, rn:R03660, rn:R01826, rn:R03084, rn:R01373, rn:R02413] -> [cpd:C03511]
sce00400.em29: [cpd:C00230] -> [rn:R03460, rn:R01715, rn:R02412, rn:R00694, rn:R01627, rn:R01714, rn:R01373, rn:R02413] -> [cpd:C00079]
sce00400.em30: [cpd:C00074, cpd:C00279] -> [rn:R03083, rn:R03460, rn:R01715, rn:R02412, rn:R00694, rn:R01714, rn:R01826, rn:R03084, rn:R01373, rn:R02413] -> [cpd:C00079]
sce00400.em31: [cpd:C00230] -> [rn:R03460, rn:R02918, rn:R01715, rn:R01730, rn:R02412, rn:R00734, rn:R01627, rn:R01714, rn:R02413] -> [cpd:C02839]
sce00400.em32: [cpd:C00230] -> [rn:R03460, rn:R01715, rn:R01730, rn:R02412, rn:R00734, rn:R01627, rn:R01714, rn:R02413] -> [cpd:C00082]
sce00400.em33: [cpd:C00230] -> [rn:R02340, rn:R03460, rn:R01073, rn:R00674, rn:R03508, rn:R02412, rn:R00986+R00985, rn:R01627, rn:R03509, rn:R01714, rn:R02413] -> [cpd:C00078]
sce00400.em34: [cpd:C00230] -> [rn:R03460, rn:R02722, rn:R01073, rn:R03508, rn:R02412, rn:R00986+R00985, rn:R01627, rn:R03509, rn:R01714, rn:R02413] -> [cpd:C00078]
sce00400.em35: [cpd:C00074, cpd:C00279] -> [rn:R03083, rn:R03460, rn:R02918, rn:R01715, rn:R01730, rn:R02412, rn:R00734, rn:R01714, rn:R01826, rn:R03084, rn:R02413] -> [cpd:C02839]
sce00400.em36: [cpd:C00074, cpd:C00279] -> [rn:R03083, rn:R03460, rn:R01715, rn:R01730, rn:R02412, rn:R00734, rn:R01714, rn:R01826, rn:R03084, rn:R02413] -> [cpd:C00082]
sce00400.em37: [cpd:C00074, cpd:C00279] -> [rn:R03460, rn:R00674, rn:R03509, rn:R01714, rn:R03084, rn:R01826, rn:R02340, rn:R03083, rn:R01073, rn:R03508, rn:R02412, rn:R00986+R00985, rn:R02413] -> [cpd:C00078]
sce00400.em38: [cpd:C00074, cpd:C00279] -> [rn:R03083, rn:R03460, rn:R02722, rn:R01073, rn:R03508, rn:R02412, rn:R00986+R00985, rn:R03509, rn:R01714, rn:R01826, rn:R03084, rn:R02413] -> [cpd:C00078]

* path:sce00410 beta-Alanine metabolism - Saccharomyces cerevisiae
sce00410.em1: [cpd:C00750] -> [rn:R02869] -> [cpd:C00315]
sce00410.em2: [cpd:C00049] -> [rn:R02473, rn:R00489] -> [cpd:C00864]
sce00410.em3: [cpd:C05665] -> [rn:R02473, rn:R00904] -> [cpd:C00864]
sce00410.em4: [cpd:C00049] -> [rn:R00908, rn:R00489] -> [cpd:C00222]
sce00410.em5: [cpd:C00222] -> [rn:R00908, rn:R02473] -> [cpd:C00864]
sce00410.em6: [cpd:C05665] -> [rn:R00908, rn:R00904] -> [cpd:C00222]

* path:sce00401 Novobiocin biosynthesis - Saccharomyces cerevisiae
sce00401.em1: [cpd:C03319] == [] == []
sce00401.em2: [cpd:C00148] -> [rn:R06746, rn:R06747] -> [cpd:C12482]
sce00401.em3: [cpd:C03319, cpd:C12477, cpd:C12483, cpd:C12466] -> [rn:R06768, rn:R06777, rn:R06750, rn:R06749, rn:R06767, rn:R06778] -> [cpd:C05073]
sce00401.em4: [cpd:C00082] -> [rn:R06753, rn:R06751, rn:R06755, rn:R06752, rn:R06754] -> [cpd:C12465]
sce00401.em5: [cpd:C03319, cpd:C00082, cpd:C12466] -> [rn:R06758, rn:R06769, rn:R06770, rn:R06759, rn:R06772, rn:R06750, rn:R06757, rn:R00734, rn:R06771] -> [cpd:C05080]
sce00401.em6: [cpd:C03319, cpd:C12468, cpd:C00082, cpd:C12483] -> [rn:R06758, rn:R06775, rn:R06766, rn:R06773, rn:R06759, rn:R06750, rn:R06757, rn:R00734, rn:R06774, rn:R06749, rn:R06776] -> [cpd:C12032]

* path:sce00252 Alanine and aspartate metabolism - Saccharomyces cerevisiae
sce00252.em1: [cpd:C00024] == [rn:R02396] == [cpd:C02571]
sce00252.em2: [cpd:C00099] == [rn:R00908] == [cpd:C00222]
sce00252.em3: [] == [rn:R01954, rn:R01135, rn:R01083, rn:R01086] == []
sce00252.em4: [cpd:C00041] == [rn:R00258] == [cpd:C00022]
sce00252.em5: [cpd:C00022] == [rn:R00344] == [cpd:C00036]
sce00252.em6: [cpd:C00049] == [rn:R00355] == [cpd:C00036]
sce00252.em7: [cpd:C00036] == [rn:R00258, rn:R00344] == [cpd:C00041]
sce00252.em8: [cpd:C00049] == [rn:R00344, rn:R00355] == [cpd:C00022]
sce00252.em9: [cpd:C00049] == [rn:R00258, rn:R00344, rn:R00355] == [cpd:C00041]
sce00252.em10: [cpd:C00041] == [rn:R03038] == [cpd:C00886]
sce00252.em11: [cpd:C00022] == [rn:R03038, rn:R00258] == [cpd:C00886]
sce00252.em12: [cpd:C00886] == [rn:R03038, rn:R00258, rn:R00344] == [cpd:C00036]
sce00252.em13: [cpd:C00886] == [rn:R03038, rn:R00258, rn:R00344, rn:R00355] == [cpd:C00049]
sce00252.em14: [cpd:C00049] -> [rn:R01397] -> [cpd:C00438]
sce00252.em15: [cpd:C00049] -> [rn:R03647] -> [cpd:C06113]
sce00252.em16: [cpd:C00049] -> [rn:R00489] -> [cpd:C00099]
sce00252.em17: [cpd:C00049] -> [rn:R00578+R00485, rn:R03648] -> [cpd:C03402]
sce00252.em18: [cpd:C00049] -> [rn:R00908, rn:R00489] -> [cpd:C00222]
sce00252.em19: [cpd:C00049] -> [rn:R05577] -> [cpd:C02984]
sce00252.em20: [cpd:C00036] -> [rn:R00355, rn:R01397] -> [cpd:C00438]
sce00252.em21: [cpd:C00036] -> [rn:R03647, rn:R00355] -> [cpd:C06113]
sce00252.em22: [cpd:C00036] -> [rn:R00489, rn:R00355] -> [cpd:C00099]
sce00252.em23: [cpd:C00036] -> [rn:R00578+R00485, rn:R00355, rn:R03648] -> [cpd:C03402]
sce00252.em24: [cpd:C00036] -> [rn:R00908, rn:R00489, rn:R00355] -> [cpd:C00222]
sce00252.em25: [cpd:C00036] -> [rn:R05577, rn:R00355] -> [cpd:C02984]
sce00252.em26: [cpd:C00022] -> [rn:R00344, rn:R00355, rn:R01397] -> [cpd:C00438]
sce00252.em27: [cpd:C00022] -> [rn:R03647, rn:R00344, rn:R00355] -> [cpd:C06113]
sce00252.em28: [cpd:C00022] -> [rn:R00344, rn:R00489, rn:R00355] -> [cpd:C00099]
sce00252.em29: [cpd:C00022] -> [rn:R00578+R00485, rn:R00344, rn:R00355, rn:R03648] -> [cpd:C03402]
sce00252.em30: [cpd:C00022] -> [rn:R00908, rn:R00344, rn:R00489, rn:R00355] -> [cpd:C00222]
sce00252.em31: [cpd:C00022] -> [rn:R05577, rn:R00344, rn:R00355] -> [cpd:C02984]
sce00252.em32: [cpd:C00041] -> [rn:R00258, rn:R00344, rn:R00355, rn:R01397] -> [cpd:C00438]
sce00252.em33: [cpd:C00041] -> [rn:R00258, rn:R03647, rn:R00344, rn:R00355] -> [cpd:C06113]
sce00252.em34: [cpd:C00041] -> [rn:R00258, rn:R00344, rn:R00489, rn:R00355] -> [cpd:C00099]
sce00252.em35: [cpd:C00041] -> [rn:R00258, rn:R00578+R00485, rn:R00344, rn:R00355, rn:R03648] -> [cpd:C03402]
sce00252.em36: [cpd:C00041] -> [rn:R00258, rn:R00908, rn:R00344, rn:R00489, rn:R00355] -> [cpd:C00222]
sce00252.em37: [cpd:C00041] -> [rn:R05577, rn:R00258, rn:R00344, rn:R00355] -> [cpd:C02984]
sce00252.em38: [cpd:C00886] -> [rn:R03038, rn:R00258, rn:R00344, rn:R00355, rn:R01397] -> [cpd:C00438]
sce00252.em39: [cpd:C00886] -> [rn:R03038, rn:R00258, rn:R03647, rn:R00344, rn:R00355] -> [cpd:C06113]
sce00252.em40: [cpd:C00886] -> [rn:R03038, rn:R00258, rn:R00344, rn:R00489, rn:R00355] -> [cpd:C00099]
sce00252.em41: [cpd:C00886] -> [rn:R03038, rn:R00258, rn:R00578+R00485, rn:R00344, rn:R00355, rn:R03648] -> [cpd:C03402]
sce00252.em42: [cpd:C00886] -> [rn:R03038, rn:R00258, rn:R00908, rn:R00344, rn:R00489, rn:R00355] -> [cpd:C00222]
sce00252.em43: [cpd:C00886] -> [rn:R05577, rn:R03038, rn:R00258, rn:R00344, rn:R00355] -> [cpd:C02984]

* path:sce00960 Alkaloid biosynthesis II - Saccharomyces cerevisiae
sce00960.em1: [cpd:C02066] -> [rn:R06736] -> [cpd:C12453]
sce00960.em2: [cpd:C00729] -> [rn:R06735] -> [cpd:C12452]
sce00960.em3: [cpd:C12448] -> [rn:R06729] -> [cpd:C10858]

* path:sce00521 Streptomycin biosynthesis - Saccharomyces cerevisiae
sce00521.em1: [cpd:C01177] == [rn:R00840] == []
sce00521.em2: [cpd:C00267] -> [rn:R05512, rn:R01786, rn:R00959] -> [cpd:C06592]

* path:sce00071 Fatty acid metabolism - Saccharomyces cerevisiae
sce00071.em1: [cpd:C00024] == [rn:R00238] == [cpd:C00332]
sce00071.em2: [cpd:C00024] == [rn:R01177] == [cpd:C00010, cpd:C05269]
sce00071.em3: [cpd:C00010, cpd:C05269] == [rn:R00238, rn:R01177] == [cpd:C00332]
sce00071.em4: [cpd:C05261] -> [rn:R03857, rn:R01177, rn:R03858] -> [cpd:C03221, cpd:C05269]
sce00071.em5: [cpd:C00136] -> [rn:R01175] -> [cpd:C00877]
sce00071.em6: [cpd:C05259] -> [rn:R03991, rn:R03990, rn:R01177] -> [cpd:C05273, cpd:C05269]
sce00071.em7: [cpd:C00249] -> [rn:R01279, rn:R01280] -> [cpd:C05272]
sce00071.em8: [cpd:C05265] -> [rn:R03777, rn:R03778, rn:R01177] -> [cpd:C05276, cpd:C05269]
sce00071.em9: [cpd:C05261, cpd:C00010] -> [rn:R03857, rn:R03858] -> [cpd:C03221, cpd:C00024]
sce00071.em10: [cpd:C05259, cpd:C00010] -> [rn:R03991, rn:R03990] -> [cpd:C05273, cpd:C00024]
sce00071.em11: [cpd:C05265, cpd:C00010] -> [rn:R03777, rn:R03778] -> [cpd:C05276, cpd:C00024]
sce00071.em12: [cpd:C05261, cpd:C00010] -> [rn:R03857, rn:R00238, rn:R03858] -> [cpd:C03221, cpd:C00332]
sce00071.em13: [cpd:C05259, cpd:C00010] -> [rn:R03991, rn:R00238, rn:R03990] -> [cpd:C05273, cpd:C00332]
sce00071.em14: [cpd:C05265, cpd:C00010] -> [rn:R03777, rn:R00238, rn:R03778] -> [cpd:C00332, cpd:C05276]
sce00071.em15: [cpd:C05263] -> [rn:R04742, rn:R04754, rn:R01177] -> [cpd:C05275, cpd:C05269]
sce00071.em16: [cpd:C05263, cpd:C00010] -> [rn:R04742, rn:R04754] -> [cpd:C05275, cpd:C00024]
sce00071.em17: [cpd:C05263, cpd:C00010] -> [rn:R04742, rn:R00238, rn:R04754] -> [cpd:C05275, cpd:C00332]
sce00071.em18: [cpd:C00162] -> [rn:R04121] -> [cpd:C05102]
sce00071.em19: [cpd:C00162] -> [rn:R00631, rn:R00623] -> [cpd:C00226]
sce00071.em20: [cpd:C05267] -> [rn:R04751, rn:R04747, rn:R01177] -> [cpd:C05271, cpd:C05269]
sce00071.em21: [cpd:C00010, cpd:C05267] -> [rn:R04751, rn:R04747] -> [cpd:C05271, cpd:C00024]
sce00071.em22: [cpd:C00010, cpd:C05267] -> [rn:R04751, rn:R04747, rn:R00238] -> [cpd:C05271, cpd:C00332]

* path:sce00780 Biotin metabolism - Saccharomyces cerevisiae
sce00780.em1: [cpd:C01092] -> [rn:R03182, rn:R01074, rn:R03231, rn:R01078, rn:R04869, rn:R05145] -> [cpd:C05552]

* path:sce00362 Benzoate degradation via hydroxylation - Saccharomyces cerevisiae
sce00362.em1: [cpd:C05854] -> [rn:R04417] -> [cpd:C04184]
sce00362.em2: [cpd:C02232] -> [rn:R00829] -> [cpd:C00091, cpd:C00024]
sce00362.em3: [cpd:C04324] -> [rn:R04399] -> [cpd:C04115]

* path:sce00040 Pentose and glucuronate interconversions - Saccharomyces cerevisiae
sce00040.em1: [cpd:C00532] == [rn:R01759+R01758] == [cpd:C00259]
sce00040.em2: [cpd:C00181] == [rn:R01639, rn:R01896, rn:R01529, rn:R01431] == [cpd:C00199]
sce00040.em3: [cpd:C00103] -> [rn:R00289] -> [cpd:C00029]
sce00040.em4: [cpd:C00470] -> [rn:R02360] -> [cpd:C04733]

* path:sce00564 Glycerophospholipid metabolism - Saccharomyces cerevisiae
sce00564.em1: [] -> [rn:R01800, rn:R02055, rn:R01799, rn:R02051] -> []
sce00564.em2: [cpd:C00350] -> [rn:R01802, rn:R01799, rn:R02051] -> [cpd:C01194]
sce00564.em3: [cpd:C00350] -> [rn:R02056] -> [cpd:C01241]
sce00564.em4: [cpd:C00641, cpd:C01233] -> [rn:R02057, rn:R01470, rn:R02038, rn:R00848+R00842, rn:R01468] -> [cpd:C00111, cpd:C00350]
sce00564.em5: [cpd:C00641, cpd:C01233] -> [rn:R02057, rn:R01802, rn:R01470, rn:R02038, rn:R00848+R00842, rn:R01468, rn:R01799, rn:R02051] -> [cpd:C00111, cpd:C01194]
sce00564.em6: [cpd:C00641, cpd:C01233] -> [rn:R02057, rn:R01470, rn:R02038, rn:R00848+R00842, rn:R01468, rn:R02056] -> [cpd:C00111, cpd:C01241]
sce00564.em7: [cpd:C00111, cpd:C00040] -> [rn:R00848+R00842, rn:R06872] -> [cpd:C03974]
sce00564.em8: [cpd:C00641, cpd:C01233, cpd:C00040] -> [rn:R02057, rn:R01470, rn:R02038, rn:R01468, rn:R06872] -> [cpd:C03974, cpd:C00350]
sce00564.em9: [cpd:C00641, cpd:C01233, cpd:C00040] -> [rn:R02057, rn:R01802, rn:R01470, rn:R02038, rn:R01468, rn:R01799, rn:R06872, rn:R02051] -> [cpd:C03974, cpd:C01194]
sce00564.em10: [cpd:C00641, cpd:C01233, cpd:C00040] -> [rn:R02057, rn:R01470, rn:R02038, rn:R01468, rn:R06872, rn:R02056] -> [cpd:C03974, cpd:C01241]
sce00564.em11: [cpd:C03201] -> [rn:R06364] -> [cpd:C04475]
sce00564.em12: [cpd:C00040, cpd:C03372] -> [rn:R02756, rn:R01802, rn:R01799, rn:R02241] -> [cpd:C01194]
sce00564.em13: [cpd:C03820] -> [rn:R04321] -> [cpd:C04598]
sce00564.em14: [cpd:C00350] -> [rn:R01801, rn:R01799, rn:R02051] -> [cpd:C03892]
sce00564.em15: [cpd:C00641, cpd:C01233] -> [rn:R02057, rn:R01470, rn:R01801, rn:R02038, rn:R00848+R00842, rn:R01468, rn:R01799, rn:R02051] -> [cpd:C00111, cpd:C03892]
sce00564.em16: [cpd:C00641, cpd:C01233, cpd:C00040] -> [rn:R02057, rn:R01470, rn:R01801, rn:R02038, rn:R01468, rn:R01799, rn:R06872, rn:R02051] -> [cpd:C03974, cpd:C03892]
sce00564.em17: [cpd:C00040, cpd:C03372] -> [rn:R02756, rn:R01801, rn:R01799, rn:R02241] -> [cpd:C03892]
sce00564.em18: [cpd:C03968] -> [rn:R04360] -> [cpd:C03715]
sce00564.em19: [cpd:C00040, cpd:C03372] -> [rn:R01800, rn:R02055, rn:R02756, rn:R01799, rn:R02241] -> [cpd:C00350]
sce00564.em20: [cpd:C00040, cpd:C03372] -> [rn:R01800, rn:R02055, rn:R02756, rn:R01799, rn:R02241, rn:R02056] -> [cpd:C01241]
sce00564.em21: [cpd:C00641, cpd:C00670] -> [rn:R01310, rn:R01321, rn:R01802, rn:R01021, rn:R01890, rn:R00848+R00842, rn:R01799, rn:R01030] -> [cpd:C00111, cpd:C01194]
sce00564.em22: [cpd:C00641, cpd:C00040, cpd:C00670] -> [rn:R01310, rn:R01321, rn:R01802, rn:R01021, rn:R01890, rn:R01799, rn:R01030, rn:R06872] -> [cpd:C03974, cpd:C01194]
sce00564.em23: [cpd:C00641, cpd:C00670] -> [rn:R01310, rn:R01321, rn:R01021, rn:R01890, rn:R01801, rn:R00848+R00842, rn:R01799, rn:R01030] -> [cpd:C00111, cpd:C03892]
sce00564.em24: [cpd:C00641, cpd:C00040, cpd:C00670] -> [rn:R01310, rn:R01321, rn:R01021, rn:R01890, rn:R01801, rn:R01799, rn:R01030, rn:R06872] -> [cpd:C03974, cpd:C03892]
sce00564.em25: [cpd:C00641, cpd:C00670] -> [rn:R01800, rn:R01310, rn:R02055, rn:R01321, rn:R01021, rn:R01890, rn:R00848+R00842, rn:R01799, rn:R01030] -> [cpd:C00111, cpd:C00350]
sce00564.em26: [cpd:C00641, cpd:C00040, cpd:C00670] -> [rn:R01800, rn:R01310, rn:R02055, rn:R01321, rn:R01021, rn:R01890, rn:R01799, rn:R01030, rn:R06872] -> [cpd:C03974, cpd:C00350]
sce00564.em27: [cpd:C00641, cpd:C00670] -> [rn:R01800, rn:R01310, rn:R02055, rn:R01321, rn:R01021, rn:R01890, rn:R00848+R00842, rn:R01799, rn:R01030, rn:R02056] -> [cpd:C00111, cpd:C01241]
sce00564.em28: [cpd:C00641, cpd:C00040, cpd:C00670] -> [rn:R01800, rn:R01310, rn:R02055, rn:R01321, rn:R01021, rn:R01890, rn:R01799, rn:R01030, rn:R06872, rn:R02056] -> [cpd:C03974, cpd:C01241]

* path:sce00530 Aminosugars metabolism - Saccharomyces cerevisiae
sce00530.em1: [cpd:C00043] -> [rn:R02334, rn:R02335] -> []
sce00530.em2: [cpd:C00043] -> [rn:R01206, rn:R02335] -> [cpd:C00140]
sce00530.em3: [cpd:C06023] -> [rn:R00415, rn:R02334, rn:R01966, rn:R02335, rn:R02058, rn:R02086, rn:R01961] -> []
sce00530.em4: [cpd:C06023] -> [rn:R00415, rn:R01966, rn:R02058, rn:R02086, rn:R01961] -> [cpd:C00043]
sce00530.em5: [cpd:C06023] -> [rn:R00415, rn:R01206, rn:R01966, rn:R02335, rn:R02058, rn:R02086, rn:R01961] -> [cpd:C00140]
sce00530.em6: [cpd:C00085] -> [rn:R00415, rn:R02334, rn:R02335, rn:R00768, rn:R02058, rn:R02086] -> []
sce00530.em7: [cpd:C00085] -> [rn:R00415, rn:R00768, rn:R02058, rn:R02086] -> [cpd:C00043]
sce00530.em8: [cpd:C06023] -> [rn:R01966, rn:R00768, rn:R01961] -> [cpd:C00085]
sce00530.em9: [cpd:C00085] -> [rn:R00415, rn:R01206, rn:R02335, rn:R00768, rn:R02058, rn:R02086] -> [cpd:C00140]
sce00530.em10: [cpd:C00996] -> [rn:R00100] -> [cpd:C00999]
sce00530.em11: [cpd:C00043] -> [rn:R02333, rn:R02335] -> [cpd:C00734]
sce00530.em12: [cpd:C06023] -> [rn:R00415, rn:R02333, rn:R01966, rn:R02335, rn:R02058, rn:R02086, rn:R01961] -> [cpd:C00734]
sce00530.em13: [cpd:C00085] -> [rn:R00415, rn:R02333, rn:R02335, rn:R00768, rn:R02058, rn:R02086] -> [cpd:C00734]

* path:sce00260 Glycine, serine and threonine metabolism - Saccharomyces cerevisiae
sce00260.em1: [cpd:C00263] == [rn:R01775+R01773] == [cpd:C00441]
sce00260.em2: [cpd:C00065] == [rn:R00220] == [cpd:C00022]
sce00260.em3: [cpd:C00037] == [rn:R00371] == [cpd:C03508]
sce00260.em4: [cpd:C00037] == [rn:R06171] == [cpd:C05519]
sce00260.em5: [cpd:C05519] == [rn:R06171, rn:R00371] == [cpd:C03508]
sce00260.em6: [cpd:C00049] -> [rn:R00480, rn:R02291] -> [cpd:C00441]
sce00260.em7: [cpd:C00546] -> [rn:R02528] -> [cpd:C05235]
sce00260.em8: [cpd:C00049] -> [rn:R01775+R01773, rn:R00480, rn:R02291] -> [cpd:C00263]
sce00260.em9: [cpd:C00065] -> [rn:R00891] -> [cpd:C00097]
sce00260.em10: [cpd:C00065] -> [rn:R01290, rn:R01001] -> [cpd:C00097]
sce00260.em11: [cpd:C00022] -> [rn:R00220, rn:R00891] -> [cpd:C00097]
sce00260.em12: [cpd:C00022] -> [rn:R01290, rn:R00220, rn:R01001] -> [cpd:C00097]
sce00260.em13: [cpd:C00197] -> [rn:R04173, rn:R00891, rn:R00582, rn:R01513] -> [cpd:C00097]
sce00260.em14: [cpd:C00197] -> [rn:R01290, rn:R04173, rn:R00582, rn:R01001, rn:R01513] -> [cpd:C00097]
sce00260.em15: [cpd:C00197] -> [rn:R04173, rn:R00582, rn:R01513] -> [cpd:C00065]
sce00260.em16: [cpd:C00197] -> [rn:R04173, rn:R00220, rn:R00582, rn:R01513] -> [cpd:C00022]
sce00260.em17: [cpd:C00588] -> [rn:R01021] -> [cpd:C00114]
sce00260.em18: [cpd:C00065] -> [rn:R01800, rn:R02055] -> [cpd:C00350]
sce00260.em19: [cpd:C00022] -> [rn:R01800, rn:R02055, rn:R00220] -> [cpd:C00350]
sce00260.em20: [cpd:C00197] -> [rn:R01800, rn:R04173, rn:R02055, rn:R00582, rn:R01513] -> [cpd:C00350]
sce00260.em21: [cpd:C00049] -> [rn:R01775+R01773, rn:R00996, rn:R01771, rn:R00480, rn:R02291, rn:R01466] -> [cpd:C00109]
sce00260.em22: [cpd:C00263] -> [rn:R00996, rn:R01771, rn:R01466] -> [cpd:C00109]
sce00260.em23: [cpd:C00441] -> [rn:R01775+R01773, rn:R00996, rn:R01771, rn:R01466] -> [cpd:C00109]
sce00260.em24: [cpd:C00049] -> [rn:R01775+R01773, rn:R01771, rn:R03663, rn:R00480, rn:R02291, rn:R01466] -> [cpd:C02992]
sce00260.em25: [cpd:C00263] -> [rn:R01771, rn:R03663, rn:R01466] -> [cpd:C02992]
sce00260.em26: [cpd:C00441] -> [rn:R01775+R01773, rn:R01771, rn:R03663, rn:R01466] -> [cpd:C02992]
sce00260.em27: [cpd:C00065] -> [rn:R03662] -> [cpd:C02553]
sce00260.em28: [cpd:C00022] -> [rn:R00220, rn:R03662] -> [cpd:C02553]
sce00260.em29: [cpd:C00197] -> [rn:R04173, rn:R00582, rn:R01513, rn:R03662] -> [cpd:C02553]
sce00260.em30: [cpd:C00049] -> [rn:R01775+R01773, rn:R01771, rn:R03654, rn:R00480, rn:R02291, rn:R00751, rn:R01466] -> [cpd:C02412]
sce00260.em31: [cpd:C00263] -> [rn:R01771, rn:R03654, rn:R00751, rn:R01466] -> [cpd:C02412]
sce00260.em32: [cpd:C00441] -> [rn:R01775+R01773, rn:R01771, rn:R03654, rn:R00751, rn:R01466] -> [cpd:C02412]
sce00260.em33: [cpd:C00049] -> [rn:R01775+R01773, rn:R01771, rn:R02270, rn:R00480, rn:R02291, rn:R00751, rn:R00831, rn:R01466] -> [cpd:C00430]
sce00260.em34: [cpd:C00263] -> [rn:R01771, rn:R02270, rn:R00751, rn:R00831, rn:R01466] -> [cpd:C00430]
sce00260.em35: [cpd:C00441] -> [rn:R01775+R01773, rn:R01771, rn:R02270, rn:R00751, rn:R00831, rn:R01466] -> [cpd:C00430]
sce00260.em36: [cpd:C00049, cpd:C00101] -> [rn:R01775+R01773, rn:R04125, rn:R01771, rn:R03815, rn:R00891, rn:R03425, rn:R00480, rn:R02291, rn:R00751, rn:R00945, rn:R01466] -> [cpd:C00011, cpd:C00014, cpd:C00097]
sce00260.em37: [cpd:C00101, cpd:C00263] -> [rn:R04125, rn:R01771, rn:R03815, rn:R00891, rn:R03425, rn:R00751, rn:R00945, rn:R01466] -> [cpd:C00011, cpd:C00014, cpd:C00097]
sce00260.em38: [cpd:C00441, cpd:C00101] -> [rn:R01775+R01773, rn:R04125, rn:R01771, rn:R03815, rn:R00891, rn:R03425, rn:R00751, rn:R00945, rn:R01466] -> [cpd:C00011, cpd:C00014, cpd:C00097]
sce00260.em39: [cpd:C00049, cpd:C00101] -> [rn:R01290, rn:R01775+R01773, rn:R04125, rn:R01771, rn:R03815, rn:R01001, rn:R03425, rn:R00480, rn:R02291, rn:R00751, rn:R00945, rn:R01466] -> [cpd:C00011, cpd:C00014, cpd:C00097]
sce00260.em40: [cpd:C00101, cpd:C00263] -> [rn:R01290, rn:R04125, rn:R01771, rn:R03815, rn:R01001, rn:R03425, rn:R00751, rn:R00945, rn:R01466] -> [cpd:C00011, cpd:C00014, cpd:C00097]
sce00260.em41: [cpd:C00441, cpd:C00101] -> [rn:R01290, rn:R01775+R01773, rn:R04125, rn:R01771, rn:R03815, rn:R01001, rn:R03425, rn:R00751, rn:R00945, rn:R01466] -> [cpd:C00011, cpd:C00014, cpd:C00097]
sce00260.em42: [cpd:C00049, cpd:C00101] -> [rn:R01775+R01773, rn:R04125, rn:R01771, rn:R03815, rn:R03425, rn:R00480, rn:R02291, rn:R00751, rn:R00945, rn:R01466] -> [cpd:C00011, cpd:C00014, cpd:C00065]
sce00260.em43: [cpd:C00101, cpd:C00263] -> [rn:R04125, rn:R01771, rn:R03815, rn:R03425, rn:R00751, rn:R00945, rn:R01466] -> [cpd:C00011, cpd:C00014, cpd:C00065]
sce00260.em44: [cpd:C00441, cpd:C00101] -> [rn:R01775+R01773, rn:R04125, rn:R01771, rn:R03815, rn:R03425, rn:R00751, rn:R00945, rn:R01466] -> [cpd:C00011, cpd:C00014, cpd:C00065]
sce00260.em45: [cpd:C00049, cpd:C00101] -> [rn:R01775+R01773, rn:R04125, rn:R01771, rn:R03815, rn:R00220, rn:R03425, rn:R00480, rn:R02291, rn:R00751, rn:R00945, rn:R01466] -> [cpd:C00011, cpd:C00014, cpd:C00022]
sce00260.em46: [cpd:C00101, cpd:C00263] -> [rn:R04125, rn:R01771, rn:R03815, rn:R00220, rn:R03425, rn:R00751, rn:R00945, rn:R01466] -> [cpd:C00011, cpd:C00014, cpd:C00022]
sce00260.em47: [cpd:C00441, cpd:C00101] -> [rn:R01775+R01773, rn:R04125, rn:R01771, rn:R03815, rn:R00220, rn:R03425, rn:R00751, rn:R00945, rn:R01466] -> [cpd:C00011, cpd:C00014, cpd:C00022]
sce00260.em48: [cpd:C00049, cpd:C00101] -> [rn:R01800, rn:R01775+R01773, rn:R02055, rn:R04125, rn:R01771, rn:R03815, rn:R03425, rn:R00480, rn:R02291, rn:R00751, rn:R00945, rn:R01466] -> [cpd:C00011, cpd:C00014, cpd:C00350]
sce00260.em49: [cpd:C00101, cpd:C00263] -> [rn:R01800, rn:R02055, rn:R04125, rn:R01771, rn:R03815, rn:R03425, rn:R00751, rn:R00945, rn:R01466] -> [cpd:C00011, cpd:C00014, cpd:C00350]
sce00260.em50: [cpd:C00441, cpd:C00101] -> [rn:R01800, rn:R01775+R01773, rn:R02055, rn:R04125, rn:R01771, rn:R03815, rn:R03425, rn:R00751, rn:R00945, rn:R01466] -> [cpd:C00011, cpd:C00014, cpd:C00350]
sce00260.em51: [cpd:C00049, cpd:C00101] -> [rn:R01775+R01773, rn:R04125, rn:R01771, rn:R03815, rn:R03425, rn:R00480, rn:R02291, rn:R00751, rn:R00945, rn:R03662, rn:R01466] -> [cpd:C00011, cpd:C00014, cpd:C02553]
sce00260.em52: [cpd:C00101, cpd:C00263] -> [rn:R04125, rn:R01771, rn:R03815, rn:R03425, rn:R00751, rn:R00945, rn:R03662, rn:R01466] -> [cpd:C00011, cpd:C00014, cpd:C02553]
sce00260.em53: [cpd:C00441, cpd:C00101] -> [rn:R01775+R01773, rn:R04125, rn:R01771, rn:R03815, rn:R03425, rn:R00751, rn:R00945, rn:R03662, rn:R01466] -> [cpd:C00011, cpd:C00014, cpd:C02553]
sce00260.em54: [cpd:C00037] -> [rn:R00996, rn:R00751] -> [cpd:C00109]
sce00260.em55: [cpd:C00037] -> [rn:R03663, rn:R00751] -> [cpd:C02992]
sce00260.em56: [cpd:C00037] -> [rn:R03654] -> [cpd:C02412]
sce00260.em57: [cpd:C00037] -> [rn:R02270, rn:R00831] -> [cpd:C00430]
sce00260.em58: [cpd:C00101, cpd:C00037] -> [rn:R04125, rn:R03815, rn:R00891, rn:R03425, rn:R00945] -> [cpd:C00011, cpd:C00014, cpd:C00097]
sce00260.em59: [cpd:C00101, cpd:C00037] -> [rn:R01290, rn:R04125, rn:R03815, rn:R01001, rn:R03425, rn:R00945] -> [cpd:C00011, cpd:C00014, cpd:C00097]
sce00260.em60: [cpd:C00101, cpd:C00037] -> [rn:R04125, rn:R03815, rn:R03425, rn:R00945] -> [cpd:C00011, cpd:C00014, cpd:C00065]
sce00260.em61: [cpd:C00101, cpd:C00037] -> [rn:R04125, rn:R03815, rn:R00220, rn:R03425, rn:R00945] -> [cpd:C00011, cpd:C00014, cpd:C00022]
sce00260.em62: [cpd:C00101, cpd:C00037] -> [rn:R01800, rn:R02055, rn:R04125, rn:R03815, rn:R03425, rn:R00945] -> [cpd:C00011, cpd:C00014, cpd:C00350]
sce00260.em63: [cpd:C00049] -> [rn:R01775+R01773, rn:R01771, rn:R00480, rn:R02291, rn:R00751, rn:R01466] -> [cpd:C00037]
sce00260.em64: [cpd:C00263] -> [rn:R01771, rn:R00751, rn:R01466] -> [cpd:C00037]
sce00260.em65: [cpd:C00441] -> [rn:R01775+R01773, rn:R01771, rn:R00751, rn:R01466] -> [cpd:C00037]
sce00260.em66: [cpd:C00101, cpd:C00037] -> [rn:R04125, rn:R03815, rn:R03425, rn:R00945, rn:R03662] -> [cpd:C00011, cpd:C00014, cpd:C02553]
sce00260.em67: [cpd:C03508] -> [rn:R00996, rn:R00371, rn:R00751] -> [cpd:C00109]
sce00260.em68: [cpd:C03508] -> [rn:R03663, rn:R00371, rn:R00751] -> [cpd:C02992]
sce00260.em69: [cpd:C03508] -> [rn:R03654, rn:R00371] -> [cpd:C02412]
sce00260.em70: [cpd:C03508] -> [rn:R02270, rn:R00371, rn:R00831] -> [cpd:C00430]
sce00260.em71: [cpd:C03508, cpd:C00101] -> [rn:R04125, rn:R03815, rn:R00891, rn:R00371, rn:R03425, rn:R00945] -> [cpd:C00011, cpd:C00014, cpd:C00097]
sce00260.em72: [cpd:C03508, cpd:C00101] -> [rn:R01290, rn:R04125, rn:R03815, rn:R00371, rn:R01001, rn:R03425, rn:R00945] -> [cpd:C00011, cpd:C00014, cpd:C00097]
sce00260.em73: [cpd:C03508, cpd:C00101] -> [rn:R04125, rn:R03815, rn:R00371, rn:R03425, rn:R00945] -> [cpd:C00011, cpd:C00014, cpd:C00065]
sce00260.em74: [cpd:C03508, cpd:C00101] -> [rn:R04125, rn:R03815, rn:R00220, rn:R00371, rn:R03425, rn:R00945] -> [cpd:C00011, cpd:C00014, cpd:C00022]
sce00260.em75: [cpd:C03508, cpd:C00101] -> [rn:R01800, rn:R02055, rn:R04125, rn:R03815, rn:R00371, rn:R03425, rn:R00945] -> [cpd:C00011, cpd:C00014, cpd:C00350]
sce00260.em76: [cpd:C00049] -> [rn:R01775+R01773, rn:R01771, rn:R00371, rn:R00480, rn:R02291, rn:R00751, rn:R01466] -> [cpd:C03508]
sce00260.em77: [cpd:C00263] -> [rn:R01771, rn:R00371, rn:R00751, rn:R01466] -> [cpd:C03508]
sce00260.em78: [cpd:C00441] -> [rn:R01775+R01773, rn:R01771, rn:R00371, rn:R00751, rn:R01466] -> [cpd:C03508]
sce00260.em79: [cpd:C03508, cpd:C00101] -> [rn:R04125, rn:R03815, rn:R00371, rn:R03425, rn:R00945, rn:R03662] -> [cpd:C00011, cpd:C00014, cpd:C02553]
sce00260.em80: [cpd:C05519] -> [rn:R00996, rn:R06171, rn:R00751] -> [cpd:C00109]
sce00260.em81: [cpd:C05519] -> [rn:R03663, rn:R06171, rn:R00751] -> [cpd:C02992]
sce00260.em82: [cpd:C05519] -> [rn:R06171, rn:R03654] -> [cpd:C02412]
sce00260.em83: [cpd:C05519] -> [rn:R02270, rn:R06171, rn:R00831] -> [cpd:C00430]
sce00260.em84: [cpd:C00101, cpd:C05519] -> [rn:R04125, rn:R03815, rn:R00891, rn:R06171, rn:R03425, rn:R00945] -> [cpd:C00011, cpd:C00014, cpd:C00097]
sce00260.em85: [cpd:C00101, cpd:C05519] -> [rn:R01290, rn:R04125, rn:R03815, rn:R06171, rn:R01001, rn:R03425, rn:R00945] -> [cpd:C00011, cpd:C00014, cpd:C00097]
sce00260.em86: [cpd:C00101, cpd:C05519] -> [rn:R04125, rn:R03815, rn:R06171, rn:R03425, rn:R00945] -> [cpd:C00011, cpd:C00014, cpd:C00065]
sce00260.em87: [cpd:C00101, cpd:C05519] -> [rn:R04125, rn:R03815, rn:R00220, rn:R06171, rn:R03425, rn:R00945] -> [cpd:C00011, cpd:C00014, cpd:C00022]
sce00260.em88: [cpd:C00101, cpd:C05519] -> [rn:R01800, rn:R02055, rn:R04125, rn:R03815, rn:R06171, rn:R03425, rn:R00945] -> [cpd:C00011, cpd:C00014, cpd:C00350]
sce00260.em89: [cpd:C00049] -> [rn:R01775+R01773, rn:R01771, rn:R06171, rn:R00480, rn:R02291, rn:R00751, rn:R01466] -> [cpd:C05519]
sce00260.em90: [cpd:C00263] -> [rn:R01771, rn:R06171, rn:R00751, rn:R01466] -> [cpd:C05519]
sce00260.em91: [cpd:C00441] -> [rn:R01775+R01773, rn:R01771, rn:R06171, rn:R00751, rn:R01466] -> [cpd:C05519]
sce00260.em92: [cpd:C00101, cpd:C05519] -> [rn:R04125, rn:R03815, rn:R06171, rn:R03425, rn:R00945, rn:R03662] -> [cpd:C00011, cpd:C00014, cpd:C02553]
sce00260.em93: [cpd:C00350] -> [rn:R02056] -> [cpd:C01241]
sce00260.em94: [cpd:C00065] -> [rn:R01800, rn:R02055, rn:R02056] -> [cpd:C01241]
sce00260.em95: [cpd:C00022] -> [rn:R01800, rn:R02055, rn:R00220, rn:R02056] -> [cpd:C01241]
sce00260.em96: [cpd:C00197] -> [rn:R01800, rn:R04173, rn:R02055, rn:R00582, rn:R01513, rn:R02056] -> [cpd:C01241]
sce00260.em97: [cpd:C00049, cpd:C00101] -> [rn:R01775+R01773, rn:R01771, rn:R00945, rn:R02056, rn:R01800, rn:R04125, rn:R02055, rn:R03815, rn:R03425, rn:R00480, rn:R00751, rn:R02291, rn:R01466] -> [cpd:C00011, cpd:C00014, cpd:C01241]
sce00260.em98: [cpd:C00101, cpd:C00263] -> [rn:R01800, rn:R02055, rn:R04125, rn:R01771, rn:R03815, rn:R03425, rn:R00751, rn:R00945, rn:R01466, rn:R02056] -> [cpd:C00011, cpd:C00014, cpd:C01241]
sce00260.em99: [cpd:C00441, cpd:C00101] -> [rn:R01800, rn:R01775+R01773, rn:R02055, rn:R04125, rn:R01771, rn:R03815, rn:R03425, rn:R00751, rn:R00945, rn:R01466, rn:R02056] -> [cpd:C00011, cpd:C00014, cpd:C01241]
sce00260.em100: [cpd:C00101, cpd:C00037] -> [rn:R01800, rn:R02055, rn:R04125, rn:R03815, rn:R03425, rn:R00945, rn:R02056] -> [cpd:C00011, cpd:C00014, cpd:C01241]
sce00260.em101: [cpd:C03508, cpd:C00101] -> [rn:R01800, rn:R02055, rn:R04125, rn:R03815, rn:R00371, rn:R03425, rn:R00945, rn:R02056] -> [cpd:C00011, cpd:C00014, cpd:C01241]
sce00260.em102: [cpd:C00101, cpd:C05519] -> [rn:R01800, rn:R02055, rn:R04125, rn:R03815, rn:R06171, rn:R03425, rn:R00945, rn:R02056] -> [cpd:C00011, cpd:C00014, cpd:C01241]

* path:sce00271 Methionine metabolism - Saccharomyces cerevisiae
sce00271.em1: [cpd:C00021] == [rn:R00192] == [cpd:C00155]
sce00271.em2: [cpd:C00263] == [rn:R01776, rn:R02026+R01287] == [cpd:C00155]
sce00271.em3: [cpd:C00263] == [rn:R01776, rn:R02026+R01287, rn:R00192] == [cpd:C00021]
sce00271.em4: [] -> [rn:R01286, rn:R03260, rn:R01288] -> []
sce00271.em5: [cpd:C00065] -> [rn:R01290, rn:R01286] -> []
sce00271.em6: [] -> [rn:R01286, rn:R02026+R01287, rn:R03217] -> []
sce00271.em7: [] -> [rn:R03260, rn:R02026+R01287, rn:R03217, rn:R01288] -> []
sce00271.em8: [cpd:C00065] -> [rn:R01290, rn:R02026+R01287, rn:R03217] -> []
sce00271.em9: [cpd:C00097] -> [rn:R01286, rn:R01001, rn:R00999, rn:R01288] -> []
sce00271.em10: [cpd:C00097] -> [rn:R02026+R01287, rn:R01001, rn:R03217, rn:R00999, rn:R01288] -> []
sce00271.em11: [cpd:C00155] -> [rn:R04405, rn:R00177] -> [cpd:C00019]
sce00271.em12: [cpd:C00155] -> [rn:R03940, rn:R04405, rn:R03659] -> [cpd:C03294]
sce00271.em13: [cpd:C00021] -> [rn:R04405, rn:R00177, rn:R00192] -> [cpd:C00019]
sce00271.em14: [cpd:C00021] -> [rn:R03940, rn:R04405, rn:R00192, rn:R03659] -> [cpd:C03294]
sce00271.em15: [cpd:C00263] -> [rn:R01776, rn:R01286, rn:R03217] -> [cpd:C00155]
sce00271.em16: [cpd:C00155] -> [rn:R01776, rn:R03260, rn:R03217, rn:R01288] -> [cpd:C00263]
sce00271.em17: [cpd:C00155, cpd:C00065] -> [rn:R01290, rn:R01776, rn:R03217] -> [cpd:C00263]
sce00271.em18: [cpd:C00263] -> [rn:R01776, rn:R01286, rn:R00192, rn:R03217] -> [cpd:C00021]
sce00271.em19: [cpd:C00021] -> [rn:R01776, rn:R03260, rn:R00192, rn:R03217, rn:R01288] -> [cpd:C00263]
sce00271.em20: [cpd:C00065, cpd:C00021] -> [rn:R01290, rn:R01776, rn:R00192, rn:R03217] -> [cpd:C00263]
sce00271.em21: [cpd:C00155, cpd:C00097] -> [rn:R01776, rn:R01001, rn:R03217, rn:R00999, rn:R01288] -> [cpd:C00263]
sce00271.em22: [cpd:C00097, cpd:C00021] -> [rn:R01776, rn:R01001, rn:R00192, rn:R03217, rn:R00999, rn:R01288] -> [cpd:C00263]
sce00271.em23: [cpd:C00263] -> [rn:R01776, rn:R04405, rn:R00177, rn:R01286, rn:R03217] -> [cpd:C00019]
sce00271.em24: [cpd:C00263] -> [rn:R01776, rn:R03940, rn:R04405, rn:R01286, rn:R03217, rn:R03659] -> [cpd:C03294]
sce00271.em25: [cpd:C00263] -> [rn:R01776, rn:R04405, rn:R00177, rn:R02026+R01287] -> [cpd:C00019]
sce00271.em26: [cpd:C00263] -> [rn:R01776, rn:R03940, rn:R04405, rn:R02026+R01287, rn:R03659] -> [cpd:C03294]

* path:sce00563 Glycosylphosphatidylinositol(GPI)-anchor biosynthesis - Saccharomyces cerevisiae
sce00563.em1: [cpd:C03862] == [] == []
sce00563.em2: [cpd:C01194] == [] == [cpd:C01194]
sce00563.em3: [cpd:C03862] == [] == [cpd:C03862]

* path:sce00450 Selenoamino acid metabolism - Saccharomyces cerevisiae
sce00450.em1: [] -> [rn:R04942, rn:R04941] -> []
sce00450.em2: [] -> [rn:R04930, rn:R04944+R04945+R04946] -> []
sce00450.em3: [cpd:C05689] -> [rn:R04935] -> [cpd:C05695]
sce00450.em4: [] -> [rn:R04936, rn:R04771, rn:R04774, rn:R04939] -> []
sce00450.em5: [cpd:C05684, cpd:C00979] -> [rn:R03601, rn:R04773, rn:R04941, rn:R03596, rn:R04774, rn:R04944+R04945+R04946] -> [cpd:C00033, cpd:C05336]
sce00450.em6: [cpd:C05697] -> [rn:R04929, rn:R04928] -> [cpd:C05696]

* path:sce00380 Tryptophan metabolism - Saccharomyces cerevisiae
sce00380.em1: [cpd:C02470] -> [rn:R03955] -> [cpd:C05830]
sce00380.em2: [cpd:C00322] -> [rn:R01933] -> [cpd:C00527]
sce00380.em3: [cpd:C03227] -> [rn:R02671, rn:R02668] -> [cpd:C05831]
sce00380.em4: [cpd:C03227] -> [rn:R02668, rn:R02665] -> [cpd:C04409]
sce00380.em5: [cpd:C00332] -> [rn:R00238] -> [cpd:C00024]
sce00380.em6: [cpd:C02693] -> [rn:R03096] -> [cpd:C00954]
sce00380.em7: [cpd:C00637] -> [rn:R02678] -> [cpd:C00954]
sce00380.em8: [cpd:C02938] -> [rn:R03093] -> [cpd:C00954]
sce00380.em9: [cpd:C03227] -> [rn:R02668, rn:R02670] -> [cpd:C05640]
sce00380.em10: [cpd:C02406] -> [rn:R03936] -> [cpd:C05653]
sce00380.em11: [cpd:C00328] -> [rn:R00987] -> [cpd:C00108]
sce00380.em12: [cpd:C05634] -> [rn:R04903] -> [cpd:C05635]
sce00380.em13: [cpd:C00078] -> [rn:R03664] -> [cpd:C03512]
sce00380.em14: [cpd:C00780] -> [rn:R02912] -> [cpd:C05659]
sce00380.em15: [cpd:C01598] -> [rn:R03629] -> [cpd:C05643]

* path:sce00030 Pentose phosphate pathway - Saccharomyces cerevisiae
sce00030.em1: [cpd:C00620] == [rn:R01057, rn:R01056] == [cpd:C00199]
sce00030.em2: [cpd:C00199] == [rn:R01529] == [cpd:C00231]
sce00030.em3: [cpd:C00620] == [rn:R01057, rn:R01056, rn:R01529] == [cpd:C00231]
sce00030.em4: [cpd:C05382, cpd:C00118] == [rn:R01641, rn:R01057] == [cpd:C00620, cpd:C00231]
sce00030.em5: [cpd:C05382, cpd:C00118] == [rn:R01641, rn:R01056] == [cpd:C00231, cpd:C00199]
sce00030.em6: [cpd:C05382, cpd:C00118] == [rn:R01641, rn:R01056, rn:R01529] == [cpd:C00231]
sce00030.em7: [cpd:C05382, cpd:C00118] == [rn:R01641, rn:R01057, rn:R01529] == [cpd:C00620, cpd:C00199]
sce00030.em8: [cpd:C05382, cpd:C00118] == [rn:R01641, rn:R01056, rn:R01529] == [cpd:C00199]
sce00030.em9: [cpd:C05382, cpd:C00118] == [rn:R01641, rn:R01057, rn:R01056, rn:R01529] == [cpd:C00620]
sce00030.em10: [cpd:C00085] == [] == [cpd:C00085]
sce00030.em11: [cpd:C00119] == [rn:R01049, rn:R01057] == [cpd:C00620]
sce00030.em12: [cpd:C00199] == [rn:R01049, rn:R01056] == [cpd:C00119]
sce00030.em13: [cpd:C00231] == [rn:R01049, rn:R01056, rn:R01529] == [cpd:C00119]
sce00030.em14: [cpd:C00231, cpd:C00119] == [rn:R01049, rn:R01641] == [cpd:C05382, cpd:C00118]
sce00030.em15: [cpd:C00199, cpd:C00119] == [rn:R01049, rn:R01641, rn:R01529] == [cpd:C05382, cpd:C00118]
sce00030.em16: [cpd:C05382, cpd:C00118] == [rn:R01049, rn:R01641, rn:R01056, rn:R01529] == [cpd:C00119]
sce00030.em17: [cpd:C00620] == [rn:R01051, rn:R01057] == [cpd:C00121]
sce00030.em18: [cpd:C00121] == [rn:R01051, rn:R01056] == [cpd:C00199]
sce00030.em19: [cpd:C00121] == [rn:R01051, rn:R01056, rn:R01529] == [cpd:C00231]
sce00030.em20: [cpd:C05382, cpd:C00118] == [rn:R01051, rn:R01641] == [cpd:C00121, cpd:C00231]
sce00030.em21: [cpd:C05382, cpd:C00118] == [rn:R01051, rn:R01641, rn:R01529] == [cpd:C00121, cpd:C00199]
sce00030.em22: [cpd:C05382, cpd:C00118] == [rn:R01051, rn:R01641, rn:R01056, rn:R01529] == [cpd:C00121]
sce00030.em23: [cpd:C00119] == [rn:R01049, rn:R01051] == [cpd:C00121]
sce00030.em24: [cpd:C01801] == [rn:R02750] == [cpd:C00673]
sce00030.em25: [cpd:C05382, cpd:C00279] == [rn:R02740, rn:R01641, rn:R01057, rn:R01830] == [cpd:C00620, cpd:C00668]
sce00030.em26: [cpd:C05382, cpd:C00279] == [rn:R02740, rn:R01641, rn:R01056, rn:R01830] == [cpd:C00199, cpd:C00668]
sce00030.em27: [cpd:C00668, cpd:C00118] == [rn:R02740, rn:R01830] == [cpd:C00231, cpd:C00279]
sce00030.em28: [cpd:C05382, cpd:C00279] == [rn:R02740, rn:R01641, rn:R01056, rn:R01830, rn:R01529] == [cpd:C00231, cpd:C00668]
sce00030.em29: [cpd:C00668, cpd:C00118] == [rn:R02740, rn:R01830, rn:R01529] == [cpd:C00199, cpd:C00279]
sce00030.em30: [cpd:C00668, cpd:C00118] == [rn:R02740, rn:R01057, rn:R01056, rn:R01830, rn:R01529] == [cpd:C00620, cpd:C00279]
sce00030.em31: [cpd:C05382, cpd:C00279] == [rn:R02740, rn:R01641, rn:R01056, rn:R01830, rn:R01529] == [cpd:C00668, cpd:C00118]
sce00030.em32: [cpd:C00668, cpd:C00119] == [rn:R01049, rn:R02740, rn:R01641, rn:R01830] == [cpd:C05382, cpd:C00279]
sce00030.em33: [cpd:C00119, cpd:C00279] == [rn:R01049, rn:R02740, rn:R01056, rn:R01830, rn:R01529] == [cpd:C00668, cpd:C00118]
sce00030.em34: [cpd:C05382, cpd:C00279] == [rn:R02740, rn:R01051, rn:R01641, rn:R01830] == [cpd:C00121, cpd:C00668]
sce00030.em35: [cpd:C00668, cpd:C00118] == [rn:R02740, rn:R01051, rn:R01056, rn:R01830, rn:R01529] == [cpd:C00121, cpd:C00279]
sce00030.em36: [] -> [rn:R04779, rn:R04780] -> []
sce00030.em37: [cpd:C00668] -> [rn:R01528, rn:R02739, rn:R02035, rn:R02736] -> [cpd:C00011, cpd:C00199]
sce00030.em38: [cpd:C00668] -> [rn:R01528, rn:R02739, rn:R02035, rn:R01057, rn:R01056, rn:R02736] -> [cpd:C00011, cpd:C00620]
sce00030.em39: [cpd:C00668] -> [rn:R01528, rn:R02739, rn:R02740, rn:R02035, rn:R01641, rn:R01056, rn:R04780, rn:R01529, rn:R02736, rn:R01070] -> [cpd:C05382, cpd:C00011]
sce00030.em40: [cpd:C00668] -> [rn:R01528, rn:R02739, rn:R02035, rn:R01641, rn:R01056, rn:R01529, rn:R02736] -> [cpd:C05382, cpd:C00011, cpd:C00118]
sce00030.em41: [cpd:C00668] -> [rn:R01528, rn:R02739, rn:R02035, rn:R01529, rn:R02736] -> [cpd:C00011, cpd:C00231]
sce00030.em42: [cpd:C00231] -> [rn:R01528, rn:R02739, rn:R02740, rn:R02035, rn:R01641, rn:R01056, rn:R04780, rn:R02736, rn:R01070] -> [cpd:C05382, cpd:C00011]
sce00030.em43: [cpd:C00231, cpd:C00668] -> [rn:R01528, rn:R02739, rn:R02035, rn:R01641, rn:R01056, rn:R02736] -> [cpd:C05382, cpd:C00011, cpd:C00118]
sce00030.em44: [cpd:C00199] -> [rn:R01528, rn:R02739, rn:R02740, rn:R02035, rn:R01641, rn:R01056, rn:R04780, rn:R01529, rn:R02736, rn:R01070] -> [cpd:C05382, cpd:C00011]
sce00030.em45: [cpd:C00620] -> [rn:R01528, rn:R02739, rn:R02740, rn:R02035, rn:R01641, rn:R01057, rn:R04780, rn:R01529, rn:R02736, rn:R01070] -> [cpd:C05382, cpd:C00011]
sce00030.em46: [cpd:C00620, cpd:C00668] -> [rn:R01528, rn:R02739, rn:R02035, rn:R01641, rn:R01057, rn:R01529, rn:R02736] -> [cpd:C05382, cpd:C00011, cpd:C00118]
sce00030.em47: [cpd:C00118] -> [rn:R01528, rn:R02739, rn:R02740, rn:R02035, rn:R01057, rn:R01056, rn:R04780, rn:R02736, rn:R01070] -> [cpd:C00011, cpd:C00620]
sce00030.em48: [cpd:C00118] -> [rn:R01528, rn:R02739, rn:R02740, rn:R02035, rn:R04780, rn:R02736, rn:R01070] -> [cpd:C00011, cpd:C00199]
sce00030.em49: [cpd:C00118] -> [rn:R01528, rn:R02739, rn:R02740, rn:R02035, rn:R01641, rn:R01056, rn:R04780, rn:R01529, rn:R02736, rn:R01070] -> [cpd:C05382, cpd:C00011]
sce00030.em50: [cpd:C00668] -> [rn:R02740, rn:R04779, rn:R01070] -> [cpd:C00118]
sce00030.em51: [cpd:C00118] -> [rn:R02740, rn:R04780, rn:R01070] -> [cpd:C00668]
sce00030.em52: [cpd:C00118] -> [rn:R01528, rn:R02739, rn:R02740, rn:R02035, rn:R04780, rn:R01529, rn:R02736, rn:R01070] -> [cpd:C00011, cpd:C00231]
sce00030.em53: [cpd:C05382, cpd:C00668] -> [rn:R02740, rn:R01641, rn:R01057, rn:R04779, rn:R01070] -> [cpd:C00620, cpd:C00231]
sce00030.em54: [cpd:C00620, cpd:C00231] -> [rn:R02740, rn:R01641, rn:R01057, rn:R04780, rn:R01070] -> [cpd:C05382, cpd:C00668]
sce00030.em55: [cpd:C00620, cpd:C00231] -> [rn:R01528, rn:R02739, rn:R02740, rn:R02035, rn:R01641, rn:R01057, rn:R04780, rn:R02736, rn:R01070] -> [cpd:C05382, cpd:C00011, cpd:C00199]
sce00030.em56: [cpd:C05382, cpd:C00668] -> [rn:R02740, rn:R01641, rn:R01056, rn:R04779, rn:R01070] -> [cpd:C00231, cpd:C00199]
sce00030.em57: [cpd:C00231, cpd:C00199] -> [rn:R02740, rn:R01641, rn:R01056, rn:R04780, rn:R01070] -> [cpd:C05382, cpd:C00668]
sce00030.em58: [cpd:C05382, cpd:C00668] -> [rn:R02740, rn:R01641, rn:R01056, rn:R04779, rn:R01529, rn:R01070] -> [cpd:C00231]
sce00030.em59: [cpd:C00231] -> [rn:R02740, rn:R01641, rn:R01056, rn:R04780, rn:R01529, rn:R01070] -> [cpd:C05382, cpd:C00668]
sce00030.em60: [cpd:C05382, cpd:C00668] -> [rn:R02740, rn:R01641, rn:R01057, rn:R04779, rn:R01529, rn:R01070] -> [cpd:C00620, cpd:C00199]
sce00030.em61: [cpd:C00620, cpd:C00199] -> [rn:R02740, rn:R01641, rn:R01057, rn:R04780, rn:R01529, rn:R01070] -> [cpd:C05382, cpd:C00668]
sce00030.em62: [cpd:C05382, cpd:C00668] -> [rn:R02740, rn:R01641, rn:R01056, rn:R04779, rn:R01529, rn:R01070] -> [cpd:C00199]
sce00030.em63: [cpd:C00199] -> [rn:R02740, rn:R01641, rn:R01056, rn:R04780, rn:R01529, rn:R01070] -> [cpd:C05382, cpd:C00668]
sce00030.em64: [cpd:C05382, cpd:C00668] -> [rn:R02740, rn:R01641, rn:R01057, rn:R01056, rn:R04779, rn:R01529, rn:R01070] -> [cpd:C00620]
sce00030.em65: [cpd:C00620] -> [rn:R02740, rn:R01641, rn:R01057, rn:R01056, rn:R04780, rn:R01529, rn:R01070] -> [cpd:C05382, cpd:C00668]
sce00030.em66: [cpd:C00668] -> [rn:R01528, rn:R01049, rn:R02739, rn:R02035, rn:R01056, rn:R02736] -> [cpd:C00011, cpd:C00119]
sce00030.em67: [cpd:C00119] -> [rn:R01528, rn:R01049, rn:R02739, rn:R02740, rn:R02035, rn:R01641, rn:R04780, rn:R01529, rn:R02736, rn:R01070] -> [cpd:C05382, cpd:C00011]
sce00030.em68: [cpd:C00668, cpd:C00119] -> [rn:R01528, rn:R01049, rn:R02739, rn:R02035, rn:R01641, rn:R01529, rn:R02736] -> [cpd:C05382, cpd:C00011, cpd:C00118]
sce00030.em69: [cpd:C00118] -> [rn:R01528, rn:R01049, rn:R02739, rn:R02740, rn:R02035, rn:R01056, rn:R04780, rn:R02736, rn:R01070] -> [cpd:C00011, cpd:C00119]
sce00030.em70: [cpd:C05382, cpd:C00668] -> [rn:R01049, rn:R02740, rn:R01641, rn:R04779, rn:R01070] -> [cpd:C00231, cpd:C00119]
sce00030.em71: [cpd:C00231, cpd:C00119] -> [rn:R01049, rn:R02740, rn:R01641, rn:R04780, rn:R01070] -> [cpd:C05382, cpd:C00668]
sce00030.em72: [cpd:C00231, cpd:C00119] -> [rn:R01528, rn:R01049, rn:R02739, rn:R02740, rn:R02035, rn:R01641, rn:R04780, rn:R02736, rn:R01070] -> [cpd:C05382, cpd:C00011, cpd:C00199]
sce00030.em73: [cpd:C05382, cpd:C00668] -> [rn:R01049, rn:R02740, rn:R01641, rn:R04779, rn:R01529, rn:R01070] -> [cpd:C00199, cpd:C00119]
sce00030.em74: [cpd:C00199, cpd:C00119] -> [rn:R01049, rn:R02740, rn:R01641, rn:R04780, rn:R01529, rn:R01070] -> [cpd:C05382, cpd:C00668]
sce00030.em75: [cpd:C05382, cpd:C00668] -> [rn:R01049, rn:R02740, rn:R01641, rn:R01056, rn:R04779, rn:R01529, rn:R01070] -> [cpd:C00119]
sce00030.em76: [cpd:C00119] -> [rn:R01049, rn:R02740, rn:R01641, rn:R01056, rn:R04780, rn:R01529, rn:R01070] -> [cpd:C05382, cpd:C00668]
sce00030.em77: [cpd:C00257] -> [rn:R01528, rn:R01737] -> [cpd:C00011, cpd:C00199]
sce00030.em78: [cpd:C00257] -> [rn:R01528, rn:R01737, rn:R01057, rn:R01056] -> [cpd:C00011, cpd:C00620]
sce00030.em79: [cpd:C00257] -> [rn:R01528, rn:R01737, rn:R01641, rn:R01056, rn:R01529] -> [cpd:C05382, cpd:C00011, cpd:C00118]
sce00030.em80: [cpd:C00257] -> [rn:R01528, rn:R01737, rn:R02739, rn:R02740, rn:R02035, rn:R01641, rn:R01056, rn:R04780, rn:R01529, rn:R02736, rn:R01070] -> [cpd:C05382, cpd:C00011]
sce00030.em81: [cpd:C00257] -> [rn:R01528, rn:R01737, rn:R01529] -> [cpd:C00011, cpd:C00231]
sce00030.em82: [cpd:C00231, cpd:C00257] -> [rn:R01528, rn:R01737, rn:R01641, rn:R01056] -> [cpd:C05382, cpd:C00011, cpd:C00118]
sce00030.em83: [cpd:C00620, cpd:C00257] -> [rn:R01528, rn:R01737, rn:R01641, rn:R01057, rn:R01529] -> [cpd:C05382, cpd:C00011, cpd:C00118]
sce00030.em84: [cpd:C00257] -> [rn:R01528, rn:R01737, rn:R02740, rn:R01641, rn:R01056, rn:R04780, rn:R01529, rn:R01070] -> [cpd:C05382, cpd:C00011, cpd:C00668]
sce00030.em85: [cpd:C00231, cpd:C00257] -> [rn:R01528, rn:R01737, rn:R02740, rn:R01641, rn:R01056, rn:R04780, rn:R01070] -> [cpd:C05382, cpd:C00011, cpd:C00668]
sce00030.em86: [cpd:C00620, cpd:C00257] -> [rn:R01528, rn:R01737, rn:R02740, rn:R01641, rn:R01057, rn:R04780, rn:R01529, rn:R01070] -> [cpd:C05382, cpd:C00011, cpd:C00668]
sce00030.em87: [cpd:C00257] -> [rn:R01528, rn:R01737, rn:R01049, rn:R01056] -> [cpd:C00011, cpd:C00119]
sce00030.em88: [cpd:C00119, cpd:C00257] -> [rn:R01528, rn:R01737, rn:R01049, rn:R01641, rn:R01529] -> [cpd:C05382, cpd:C00011, cpd:C00118]
sce00030.em89: [cpd:C00119, cpd:C00257] -> [rn:R01528, rn:R01737, rn:R01049, rn:R02740, rn:R01641, rn:R04780, rn:R01529, rn:R01070] -> [cpd:C05382, cpd:C00011, cpd:C00668]
sce00030.em90: [cpd:C00668] -> [rn:R01528, rn:R02739, rn:R01051, rn:R02035, rn:R01056, rn:R02736] -> [cpd:C00011, cpd:C00121]
sce00030.em91: [cpd:C00121] -> [rn:R01528, rn:R02739, rn:R02740, rn:R01051, rn:R02035, rn:R01641, rn:R04780, rn:R01529, rn:R02736, rn:R01070] -> [cpd:C05382, cpd:C00011]
sce00030.em92: [cpd:C00121, cpd:C00668] -> [rn:R01528, rn:R02739, rn:R01051, rn:R02035, rn:R01641, rn:R01529, rn:R02736] -> [cpd:C05382, cpd:C00011, cpd:C00118]
sce00030.em93: [cpd:C00118] -> [rn:R01528, rn:R02739, rn:R02740, rn:R01051, rn:R02035, rn:R01056, rn:R04780, rn:R02736, rn:R01070] -> [cpd:C00011, cpd:C00121]
sce00030.em94: [cpd:C05382, cpd:C00668] -> [rn:R02740, rn:R01051, rn:R01641, rn:R04779, rn:R01070] -> [cpd:C00121, cpd:C00231]
sce00030.em95: [cpd:C00121, cpd:C00231] -> [rn:R02740, rn:R01051, rn:R01641, rn:R04780, rn:R01070] -> [cpd:C05382, cpd:C00668]
sce00030.em96: [cpd:C00121, cpd:C00231] -> [rn:R01528, rn:R02739, rn:R02740, rn:R01051, rn:R02035, rn:R01641, rn:R04780, rn:R02736, rn:R01070] -> [cpd:C05382, cpd:C00011, cpd:C00199]
sce00030.em97: [cpd:C05382, cpd:C00668] -> [rn:R02740, rn:R01051, rn:R01641, rn:R04779, rn:R01529, rn:R01070] -> [cpd:C00121, cpd:C00199]
sce00030.em98: [cpd:C00121, cpd:C00199] -> [rn:R02740, rn:R01051, rn:R01641, rn:R04780, rn:R01529, rn:R01070] -> [cpd:C05382, cpd:C00668]
sce00030.em99: [cpd:C05382, cpd:C00668] -> [rn:R02740, rn:R01051, rn:R01641, rn:R01056, rn:R04779, rn:R01529, rn:R01070] -> [cpd:C00121]
sce00030.em100: [cpd:C00121] -> [rn:R02740, rn:R01051, rn:R01641, rn:R01056, rn:R04780, rn:R01529, rn:R01070] -> [cpd:C05382, cpd:C00668]
sce00030.em101: [cpd:C00257] -> [rn:R01528, rn:R01737, rn:R01051, rn:R01056] -> [cpd:C00011, cpd:C00121]
sce00030.em102: [cpd:C00121, cpd:C00257] -> [rn:R01528, rn:R01737, rn:R01051, rn:R01641, rn:R01529] -> [cpd:C05382, cpd:C00011, cpd:C00118]
sce00030.em103: [cpd:C00121, cpd:C00257] -> [rn:R01528, rn:R01737, rn:R02740, rn:R01051, rn:R01641, rn:R04780, rn:R01529, rn:R01070] -> [cpd:C05382, cpd:C00011, cpd:C00668]
sce00030.em104: [cpd:C05382, cpd:C00279] -> [rn:R01528, rn:R02739, rn:R02740, rn:R02035, rn:R01641, rn:R01057, rn:R01830, rn:R02736] -> [cpd:C00011, cpd:C00620, cpd:C00199]
sce00030.em105: [cpd:C05382, cpd:C00279] -> [rn:R01528, rn:R02739, rn:R02740, rn:R02035, rn:R01641, rn:R01056, rn:R01830, rn:R02736] -> [cpd:C00011, cpd:C00199]
sce00030.em106: [cpd:C00279] -> [rn:R01528, rn:R02739, rn:R02740, rn:R02035, rn:R01830, rn:R01529, rn:R02736] -> [cpd:C00011, cpd:C00118]
sce00030.em107: [cpd:C05382, cpd:C00279] -> [rn:R01528, rn:R02739, rn:R02740, rn:R02035, rn:R01641, rn:R01057, rn:R01056, rn:R01830, rn:R02736] -> [cpd:C00011, cpd:C00620]
sce00030.em108: [cpd:C00668] -> [rn:R01528, rn:R02739, rn:R02740, rn:R02035, rn:R01641, rn:R01056, rn:R01830, rn:R02736] -> [cpd:C05382, cpd:C00011, cpd:C00279]
sce00030.em109: [cpd:C00279] -> [rn:R01528, rn:R02739, rn:R02740, rn:R02035, rn:R01641, rn:R01056, rn:R01830, rn:R04780, rn:R01529, rn:R02736, rn:R01070] -> [cpd:C05382, cpd:C00011]
sce00030.em110: [cpd:C00231, cpd:C00279] -> [rn:R01528, rn:R02739, rn:R02740, rn:R02035, rn:R01830, rn:R02736] -> [cpd:C00011, cpd:C00199, cpd:C00118]
sce00030.em111: [cpd:C05382, cpd:C00279] -> [rn:R01528, rn:R02739, rn:R02740, rn:R02035, rn:R01641, rn:R01057, rn:R01830, rn:R01529, rn:R02736] -> [cpd:C00011, cpd:C00620, cpd:C00231]
sce00030.em112: [cpd:C05382, cpd:C00279] -> [rn:R01528, rn:R02739, rn:R02740, rn:R02035, rn:R01641, rn:R01056, rn:R01830, rn:R01529, rn:R02736] -> [cpd:C00011, cpd:C00231]
sce00030.em113: [cpd:C00231, cpd:C00279] -> [rn:R01528, rn:R02739, rn:R02740, rn:R02035, rn:R01057, rn:R01056, rn:R01830, rn:R02736] -> [cpd:C00011, cpd:C00620, cpd:C00118]
sce00030.em114: [cpd:C00231, cpd:C00279] -> [rn:R01528, rn:R02739, rn:R02740, rn:R02035, rn:R01641, rn:R01056, rn:R01830, rn:R02736] -> [cpd:C05382, cpd:C00011, cpd:C00118]
sce00030.em115: [cpd:C00279] -> [rn:R01528, rn:R02739, rn:R02740, rn:R02035, rn:R01830, rn:R04780, rn:R01529, rn:R02736, rn:R01070] -> [cpd:C00011, cpd:C00668]
sce00030.em116: [cpd:C00620, cpd:C00668] -> [rn:R01528, rn:R02739, rn:R02035, rn:R01641, rn:R01057, rn:R01830, rn:R04780, rn:R01529, rn:R02736, rn:R01070] -> [cpd:C05382, cpd:C00011, cpd:C00279]
sce00030.em117: [cpd:C00279] -> [rn:R01528, rn:R02739, rn:R02740, rn:R02035, rn:R01830, rn:R04780, rn:R01529, rn:R02736, rn:R01070] -> [cpd:C00011, cpd:C00199]
sce00030.em118: [cpd:C00231, cpd:C00279] -> [rn:R01528, rn:R02739, rn:R02740, rn:R02035, rn:R01830, rn:R04780, rn:R02736, rn:R01070] -> [cpd:C00011, cpd:C00199]
sce00030.em119: [cpd:C00279] -> [rn:R01528, rn:R02739, rn:R02740, rn:R02035, rn:R01057, rn:R01056, rn:R01830, rn:R04780, rn:R01529, rn:R02736, rn:R01070] -> [cpd:C00011, cpd:C00620]
sce00030.em120: [cpd:C00279] -> [rn:R01528, rn:R02739, rn:R02740, rn:R02035, rn:R01830, rn:R04780, rn:R01529, rn:R02736, rn:R01070] -> [cpd:C00011, cpd:C00231]
sce00030.em121: [cpd:C00231, cpd:C00279] -> [rn:R01528, rn:R02739, rn:R02740, rn:R02035, rn:R01057, rn:R01056, rn:R01830, rn:R04780, rn:R02736, rn:R01070] -> [cpd:C00011, cpd:C00620]
sce00030.em122: [cpd:C00668] -> [rn:R01528, rn:R02739, rn:R02035, rn:R01641, rn:R01056, rn:R01830, rn:R04780, rn:R01529, rn:R02736, rn:R01070] -> [cpd:C05382, cpd:C00011, cpd:C00279]
sce00030.em123: [cpd:C00231, cpd:C00668] -> [rn:R01528, rn:R02739, rn:R02035, rn:R01641, rn:R01056, rn:R01830, rn:R04780, rn:R02736, rn:R01070] -> [cpd:C05382, cpd:C00011, cpd:C00279]
sce00030.em124: [cpd:C05382, cpd:C00279] -> [rn:R01641, rn:R01057, rn:R04779, rn:R01830, rn:R01070] -> [cpd:C00620, cpd:C00118]
sce00030.em125: [cpd:C00620, cpd:C00118] -> [rn:R01641, rn:R01057, rn:R01830, rn:R04780, rn:R01070] -> [cpd:C05382, cpd:C00279]
sce00030.em126: [cpd:C05382, cpd:C00279] -> [rn:R01641, rn:R01056, rn:R04779, rn:R01830, rn:R01070] -> [cpd:C00199, cpd:C00118]
sce00030.em127: [cpd:C00199, cpd:C00118] -> [rn:R01641, rn:R01056, rn:R01830, rn:R04780, rn:R01070] -> [cpd:C05382, cpd:C00279]
sce00030.em128: [cpd:C00118] -> [rn:R01528, rn:R02739, rn:R02740, rn:R02035, rn:R01641, rn:R01056, rn:R01830, rn:R04780, rn:R02736, rn:R01070] -> [cpd:C05382, cpd:C00011, cpd:C00279]
sce00030.em129: [cpd:C00668, cpd:C00118] -> [rn:R01528, rn:R02739, rn:R02035, rn:R01641, rn:R01056, rn:R01830, rn:R04780, rn:R02736, rn:R01070] -> [cpd:C05382, cpd:C00011, cpd:C00279]
sce00030.em130: [cpd:C05382, cpd:C00279] -> [rn:R01641, rn:R01056, rn:R04779, rn:R01830, rn:R01529, rn:R01070] -> [cpd:C00118]
sce00030.em131: [cpd:C00668, cpd:C00279] -> [rn:R01528, rn:R02739, rn:R02035, rn:R04779, rn:R01830, rn:R01529, rn:R02736, rn:R01070] -> [cpd:C00011, cpd:C00118]
sce00030.em132: [cpd:C00118] -> [rn:R01641, rn:R01056, rn:R01830, rn:R04780, rn:R01529, rn:R01070] -> [cpd:C05382, cpd:C00279]
sce00030.em133: [cpd:C00231, cpd:C00279] -> [rn:R04779, rn:R01830, rn:R01070] -> [cpd:C00118]
sce00030.em134: [cpd:C00118] -> [rn:R01830, rn:R04780, rn:R01070] -> [cpd:C00231, cpd:C00279]
sce00030.em135: [cpd:C00199, cpd:C00279] -> [rn:R04779, rn:R01830, rn:R01529, rn:R01070] -> [cpd:C00118]
sce00030.em136: [cpd:C00118] -> [rn:R01830, rn:R04780, rn:R01529, rn:R01070] -> [cpd:C00199, cpd:C00279]
sce00030.em137: [cpd:C00620, cpd:C00279] -> [rn:R01057, rn:R01056, rn:R04779, rn:R01830, rn:R01529, rn:R01070] -> [cpd:C00118]
sce00030.em138: [cpd:C00118] -> [rn:R01057, rn:R01056, rn:R01830, rn:R04780, rn:R01529, rn:R01070] -> [cpd:C00620, cpd:C00279]
sce00030.em139: [cpd:C00668] -> [rn:R02740, rn:R04779, rn:R01830, rn:R01070] -> [cpd:C00231, cpd:C00279]
sce00030.em140: [cpd:C00231, cpd:C00279] -> [rn:R02740, rn:R01830, rn:R04780, rn:R01070] -> [cpd:C00668]
sce00030.em141: [cpd:C05382, cpd:C00279] -> [rn:R01641, rn:R01057, rn:R04779, rn:R01830, rn:R01070] -> [cpd:C00620, cpd:C00231]
sce00030.em142: [cpd:C00620, cpd:C00231] -> [rn:R01641, rn:R01057, rn:R01830, rn:R04780, rn:R01070] -> [cpd:C05382, cpd:C00279]
sce00030.em143: [cpd:C05382, cpd:C00279] -> [rn:R01641, rn:R01056, rn:R04779, rn:R01830, rn:R01070] -> [cpd:C00231, cpd:C00199]
sce00030.em144: [cpd:C00231, cpd:C00199] -> [rn:R01641, rn:R01056, rn:R01830, rn:R04780, rn:R01070] -> [cpd:C05382, cpd:C00279]
sce00030.em145: [cpd:C05382, cpd:C00279] -> [rn:R01641, rn:R01056, rn:R04779, rn:R01830, rn:R01529, rn:R01070] -> [cpd:C00231]
sce00030.em146: [cpd:C00231] -> [rn:R01641, rn:R01056, rn:R01830, rn:R04780, rn:R01529, rn:R01070] -> [cpd:C05382, cpd:C00279]
sce00030.em147: [cpd:C00668] -> [rn:R02740, rn:R04779, rn:R01830, rn:R01529, rn:R01070] -> [cpd:C00199, cpd:C00279]
sce00030.em148: [cpd:C00199, cpd:C00279] -> [rn:R02740, rn:R01830, rn:R04780, rn:R01529, rn:R01070] -> [cpd:C00668]
sce00030.em149: [cpd:C05382, cpd:C00279] -> [rn:R01641, rn:R01057, rn:R04779, rn:R01830, rn:R01529, rn:R01070] -> [cpd:C00620, cpd:C00199]
sce00030.em150: [cpd:C00620, cpd:C00199] -> [rn:R01641, rn:R01057, rn:R01830, rn:R04780, rn:R01529, rn:R01070] -> [cpd:C05382, cpd:C00279]
sce00030.em151: [cpd:C05382, cpd:C00279] -> [rn:R01641, rn:R01056, rn:R04779, rn:R01830, rn:R01529, rn:R01070] -> [cpd:C00199]
sce00030.em152: [cpd:C00199] -> [rn:R01641, rn:R01056, rn:R01830, rn:R04780, rn:R01529, rn:R01070] -> [cpd:C05382, cpd:C00279]
sce00030.em153: [cpd:C00668] -> [rn:R02740, rn:R01057, rn:R01056, rn:R04779, rn:R01830, rn:R01529, rn:R01070] -> [cpd:C00620, cpd:C00279]
sce00030.em154: [cpd:C00620, cpd:C00279] -> [rn:R02740, rn:R01057, rn:R01056, rn:R01830, rn:R04780, rn:R01529, rn:R01070] -> [cpd:C00668]
sce00030.em155: [cpd:C05382, cpd:C00279] -> [rn:R01641, rn:R01057, rn:R01056, rn:R04779, rn:R01830, rn:R01529, rn:R01070] -> [cpd:C00620]
sce00030.em156: [cpd:C00620] -> [rn:R01641, rn:R01057, rn:R01056, rn:R01830, rn:R04780, rn:R01529, rn:R01070] -> [cpd:C05382, cpd:C00279]
sce00030.em157: [cpd:C00668] -> [rn:R02740, rn:R01641, rn:R01056, rn:R04779, rn:R01830, rn:R01529, rn:R01070] -> [cpd:C05382, cpd:C00279]
sce00030.em158: [cpd:C05382, cpd:C00279] -> [rn:R02740, rn:R01641, rn:R01056, rn:R01830, rn:R04780, rn:R01529, rn:R01070] -> [cpd:C00668]
sce00030.em159: [cpd:C05382, cpd:C00279] -> [rn:R01528, rn:R01049, rn:R02739, rn:R02740, rn:R02035, rn:R01641, rn:R01830, rn:R02736] -> [cpd:C00011, cpd:C00199, cpd:C00119]
sce00030.em160: [cpd:C05382, cpd:C00279] -> [rn:R01528, rn:R01049, rn:R02739, rn:R02740, rn:R02035, rn:R01641, rn:R01056, rn:R01830, rn:R02736] -> [cpd:C00011, cpd:C00119]
sce00030.em161: [cpd:C05382, cpd:C00279] -> [rn:R01528, rn:R01049, rn:R02739, rn:R02740, rn:R02035, rn:R01641, rn:R01830, rn:R01529, rn:R02736] -> [cpd:C00011, cpd:C00231, cpd:C00119]
sce00030.em162: [cpd:C00231, cpd:C00279] -> [rn:R01528, rn:R01049, rn:R02739, rn:R02740, rn:R02035, rn:R01056, rn:R01830, rn:R02736] -> [cpd:C00011, cpd:C00119, cpd:C00118]
sce00030.em163: [cpd:C00668, cpd:C00119] -> [rn:R01528, rn:R01049, rn:R02739, rn:R02035, rn:R01641, rn:R01830, rn:R04780, rn:R01529, rn:R02736, rn:R01070] -> [cpd:C05382, cpd:C00011, cpd:C00279]
sce00030.em164: [cpd:C00279] -> [rn:R01528, rn:R01049, rn:R02739, rn:R02740, rn:R02035, rn:R01056, rn:R01830, rn:R04780, rn:R01529, rn:R02736, rn:R01070] -> [cpd:C00011, cpd:C00119]
sce00030.em165: [cpd:C00231, cpd:C00279] -> [rn:R01528, rn:R01049, rn:R02739, rn:R02740, rn:R02035, rn:R01056, rn:R01830, rn:R04780, rn:R02736, rn:R01070] -> [cpd:C00011, cpd:C00119]
sce00030.em166: [cpd:C05382, cpd:C00279] -> [rn:R01049, rn:R01641, rn:R04779, rn:R01830, rn:R01070] -> [cpd:C00119, cpd:C00118]
sce00030.em167: [cpd:C00119, cpd:C00118] -> [rn:R01049, rn:R01641, rn:R01830, rn:R04780, rn:R01070] -> [cpd:C05382, cpd:C00279]
sce00030.em168: [cpd:C00119, cpd:C00279] -> [rn:R01049, rn:R01056, rn:R04779, rn:R01830, rn:R01529, rn:R01070] -> [cpd:C00118]
sce00030.em169: [cpd:C00118] -> [rn:R01049, rn:R01056, rn:R01830, rn:R04780, rn:R01529, rn:R01070] -> [cpd:C00119, cpd:C00279]
sce00030.em170: [cpd:C05382, cpd:C00279] -> [rn:R01049, rn:R01641, rn:R04779, rn:R01830, rn:R01070] -> [cpd:C00231, cpd:C00119]
sce00030.em171: [cpd:C00231, cpd:C00119] -> [rn:R01049, rn:R01641, rn:R01830, rn:R04780, rn:R01070] -> [cpd:C05382, cpd:C00279]
sce00030.em172: [cpd:C05382, cpd:C00279] -> [rn:R01049, rn:R01641, rn:R04779, rn:R01830, rn:R01529, rn:R01070] -> [cpd:C00199, cpd:C00119]
sce00030.em173: [cpd:C00199, cpd:C00119] -> [rn:R01049, rn:R01641, rn:R01830, rn:R04780, rn:R01529, rn:R01070] -> [cpd:C05382, cpd:C00279]
sce00030.em174: [cpd:C00668] -> [rn:R01049, rn:R02740, rn:R01056, rn:R04779, rn:R01830, rn:R01529, rn:R01070] -> [cpd:C00119, cpd:C00279]
sce00030.em175: [cpd:C00119, cpd:C00279] -> [rn:R01049, rn:R02740, rn:R01056, rn:R01830, rn:R04780, rn:R01529, rn:R01070] -> [cpd:C00668]
sce00030.em176: [cpd:C05382, cpd:C00279] -> [rn:R01049, rn:R01641, rn:R01056, rn:R04779, rn:R01830, rn:R01529, rn:R01070] -> [cpd:C00119]
sce00030.em177: [cpd:C00119] -> [rn:R01049, rn:R01641, rn:R01056, rn:R01830, rn:R04780, rn:R01529, rn:R01070] -> [cpd:C05382, cpd:C00279]
sce00030.em178: [cpd:C00668, cpd:C00257] -> [rn:R01528, rn:R01737, rn:R02740, rn:R01641, rn:R01056, rn:R01830] -> [cpd:C05382, cpd:C00011, cpd:C00279]
sce00030.em179: [cpd:C00279, cpd:C00257] -> [rn:R01528, rn:R01737, rn:R02740, rn:R01830, rn:R01529] -> [cpd:C00011, cpd:C00668, cpd:C00118]
sce00030.em180: [cpd:C00279, cpd:C00257] -> [rn:R01528, rn:R01737, rn:R02740, rn:R01830, rn:R04780, rn:R01529, rn:R01070] -> [cpd:C00011, cpd:C00668]
sce00030.em181: [cpd:C00620, cpd:C00257] -> [rn:R01528, rn:R01737, rn:R01641, rn:R01057, rn:R01830, rn:R04780, rn:R01529, rn:R01070] -> [cpd:C05382, cpd:C00011, cpd:C00279]
sce00030.em182: [cpd:C00257] -> [rn:R01528, rn:R01737, rn:R01641, rn:R01056, rn:R01830, rn:R04780, rn:R01529, rn:R01070] -> [cpd:C05382, cpd:C00011, cpd:C00279]
sce00030.em183: [cpd:C00231, cpd:C00257] -> [rn:R01528, rn:R01737, rn:R01641, rn:R01056, rn:R01830, rn:R04780, rn:R01070] -> [cpd:C05382, cpd:C00011, cpd:C00279]
sce00030.em184: [cpd:C00257, cpd:C00118] -> [rn:R01528, rn:R01737, rn:R01641, rn:R01056, rn:R01830, rn:R04780, rn:R01070] -> [cpd:C05382, cpd:C00011, cpd:C00279]
sce00030.em185: [cpd:C00279, cpd:C00257] -> [rn:R01528, rn:R01737, rn:R04779, rn:R01830, rn:R01529, rn:R01070] -> [cpd:C00011, cpd:C00118]
sce00030.em186: [cpd:C00119, cpd:C00257] -> [rn:R01528, rn:R01737, rn:R01049, rn:R01641, rn:R01830, rn:R04780, rn:R01529, rn:R01070] -> [cpd:C05382, cpd:C00011, cpd:C00279]
sce00030.em187: [cpd:C05382, cpd:C00279] -> [rn:R01528, rn:R02739, rn:R02740, rn:R01051, rn:R02035, rn:R01641, rn:R01830, rn:R02736] -> [cpd:C00011, cpd:C00121, cpd:C00199]
sce00030.em188: [cpd:C05382, cpd:C00279] -> [rn:R01528, rn:R02739, rn:R02740, rn:R01051, rn:R02035, rn:R01641, rn:R01056, rn:R01830, rn:R02736] -> [cpd:C00011, cpd:C00121]
sce00030.em189: [cpd:C05382, cpd:C00279] -> [rn:R01528, rn:R02739, rn:R02740, rn:R01051, rn:R02035, rn:R01641, rn:R01830, rn:R01529, rn:R02736] -> [cpd:C00011, cpd:C00121, cpd:C00231]
sce00030.em190: [cpd:C00231, cpd:C00279] -> [rn:R01528, rn:R02739, rn:R02740, rn:R01051, rn:R02035, rn:R01056, rn:R01830, rn:R02736] -> [cpd:C00011, cpd:C00121, cpd:C00118]
sce00030.em191: [cpd:C00121, cpd:C00668] -> [rn:R01528, rn:R02739, rn:R01051, rn:R02035, rn:R01641, rn:R01830, rn:R04780, rn:R01529, rn:R02736, rn:R01070] -> [cpd:C05382, cpd:C00011, cpd:C00279]
sce00030.em192: [cpd:C00279] -> [rn:R01528, rn:R02739, rn:R02740, rn:R01051, rn:R02035, rn:R01056, rn:R01830, rn:R04780, rn:R01529, rn:R02736, rn:R01070] -> [cpd:C00011, cpd:C00121]
sce00030.em193: [cpd:C00231, cpd:C00279] -> [rn:R01528, rn:R02739, rn:R02740, rn:R01051, rn:R02035, rn:R01056, rn:R01830, rn:R04780, rn:R02736, rn:R01070] -> [cpd:C00011, cpd:C00121]
sce00030.em194: [cpd:C05382, cpd:C00279] -> [rn:R01051, rn:R01641, rn:R04779, rn:R01830, rn:R01070] -> [cpd:C00121, cpd:C00118]
sce00030.em195: [cpd:C00121, cpd:C00118] -> [rn:R01051, rn:R01641, rn:R01830, rn:R04780, rn:R01070] -> [cpd:C05382, cpd:C00279]
sce00030.em196: [cpd:C00121, cpd:C00279] -> [rn:R01051, rn:R01056, rn:R04779, rn:R01830, rn:R01529, rn:R01070] -> [cpd:C00118]
sce00030.em197: [cpd:C00118] -> [rn:R01051, rn:R01056, rn:R01830, rn:R04780, rn:R01529, rn:R01070] -> [cpd:C00121, cpd:C00279]
sce00030.em198: [cpd:C05382, cpd:C00279] -> [rn:R01051, rn:R01641, rn:R04779, rn:R01830, rn:R01070] -> [cpd:C00121, cpd:C00231]
sce00030.em199: [cpd:C00121, cpd:C00231] -> [rn:R01051, rn:R01641, rn:R01830, rn:R04780, rn:R01070] -> [cpd:C05382, cpd:C00279]
sce00030.em200: [cpd:C05382, cpd:C00279] -> [rn:R01051, rn:R01641, rn:R04779, rn:R01830, rn:R01529, rn:R01070] -> [cpd:C00121, cpd:C00199]
sce00030.em201: [cpd:C00121, cpd:C00199] -> [rn:R01051, rn:R01641, rn:R01830, rn:R04780, rn:R01529, rn:R01070] -> [cpd:C05382, cpd:C00279]
sce00030.em202: [cpd:C00668] -> [rn:R02740, rn:R01051, rn:R01056, rn:R04779, rn:R01830, rn:R01529, rn:R01070] -> [cpd:C00121, cpd:C00279]
sce00030.em203: [cpd:C00121, cpd:C00279] -> [rn:R02740, rn:R01051, rn:R01056, rn:R01830, rn:R04780, rn:R01529, rn:R01070] -> [cpd:C00668]
sce00030.em204: [cpd:C05382, cpd:C00279] -> [rn:R01051, rn:R01641, rn:R01056, rn:R04779, rn:R01830, rn:R01529, rn:R01070] -> [cpd:C00121]
sce00030.em205: [cpd:C00121] -> [rn:R01051, rn:R01641, rn:R01056, rn:R01830, rn:R04780, rn:R01529, rn:R01070] -> [cpd:C05382, cpd:C00279]
sce00030.em206: [cpd:C00121, cpd:C00257] -> [rn:R01528, rn:R01737, rn:R01051, rn:R01641, rn:R01830, rn:R04780, rn:R01529, rn:R01070] -> [cpd:C05382, cpd:C00011, cpd:C00279]

* path:sce00630 Glyoxylate and dicarboxylate metabolism - Saccharomyces cerevisiae
sce00630.em1: [cpd:C00149] == [rn:R00342] == [cpd:C00036]
sce00630.em2: [cpd:C00058] == [rn:R00519] == [cpd:C00080, cpd:C00011]
sce00630.em3: [cpd:C00058] -> [rn:R01655, rn:R01220, rn:R00943] -> [cpd:C00143]
sce00630.em4: [cpd:C00036, cpd:C00149] -> [rn:R01900, rn:R01325, rn:R00472, rn:R00479, rn:R00351] -> [cpd:C00042, cpd:C00048]
sce00630.em5: [cpd:C00149] -> [rn:R01900, rn:R01325, rn:R00472, rn:R00342, rn:R00479, rn:R00351] -> [cpd:C00042, cpd:C00048]
sce00630.em6: [cpd:C00036] -> [rn:R01900, rn:R01325, rn:R00472, rn:R00342, rn:R00479, rn:R00351] -> [cpd:C00042, cpd:C00048]
sce00630.em7: [cpd:C00080, cpd:C00011] -> [rn:R01655, rn:R00519, rn:R01220, rn:R00943] -> [cpd:C00143]

* path:sce00051 Fructose and mannose metabolism - Saccharomyces cerevisiae
sce00051.em1: [cpd:C01094] == [rn:R02568] == [cpd:C00577]
sce00051.em2: [cpd:C02888] == [rn:R03234] == [cpd:C01096]
sce00051.em3: [] -> [rn:R04779, rn:R04780] -> []
sce00051.em4: [] -> [rn:R02732, rn:R02731] -> []
sce00051.em5: [cpd:C00267] -> [rn:R01787, rn:R04779, rn:R01015, rn:R00875, rn:R01070, rn:R00867] -> [cpd:C00111]
sce00051.em6: [cpd:C00159] -> [rn:R01819, rn:R04779, rn:R01015, rn:R01326, rn:R01070] -> [cpd:C00111]
sce00051.em7: [cpd:C00159] -> [rn:R00885, rn:R00887, rn:R01326, rn:R01818] -> [cpd:C00464]
sce00051.em8: [cpd:C00159] -> [rn:R00885, rn:R01326, rn:R01818, rn:R00890] -> [cpd:C02492]
sce00051.em9: [cpd:C00111] -> [rn:R01819, rn:R00885, rn:R01015, rn:R04780, rn:R00887, rn:R01818, rn:R01070] -> [cpd:C00464]
sce00051.em10: [cpd:C00111] -> [rn:R01819, rn:R00885, rn:R01015, rn:R04780, rn:R01818, rn:R00890, rn:R01070] -> [cpd:C02492]
sce00051.em11: [cpd:C00267] -> [rn:R01787, rn:R01819, rn:R00885, rn:R00887, rn:R01818, rn:R00875, rn:R00867] -> [cpd:C00464]
sce00051.em12: [cpd:C00267] -> [rn:R01787, rn:R01819, rn:R00885, rn:R01818, rn:R00875, rn:R00890, rn:R00867] -> [cpd:C02492]

* path:sce00290 Valine, leucine and isoleucine biosynthesis - Saccharomyces cerevisiae
sce00290.em1: [cpd:C00183] -> [rn:R03665] -> [cpd:C02554]
sce00290.em2: [cpd:C00407] -> [rn:R03656] -> [cpd:C03127]
sce00290.em3: [cpd:C00123] -> [rn:R03657] -> [cpd:C02047]
sce00290.em4: [cpd:C00022, cpd:C00109] -> [rn:R05068, rn:R02199, rn:R04673, rn:R00014, rn:R05069, rn:R05070] -> [cpd:C00407]
sce00290.em5: [cpd:C00022, cpd:C00109] -> [rn:R05068, rn:R02199, rn:R03656, rn:R04673, rn:R00014, rn:R05069, rn:R05070] -> [cpd:C03127]
sce00290.em6: [cpd:C00022] -> [rn:R01214, rn:R04672, rn:R04441, rn:R00014, rn:R05071, rn:R04440] -> [cpd:C00183]
sce00290.em7: [cpd:C00022] -> [rn:R01214, rn:R04672, rn:R04441, rn:R00014, rn:R03665, rn:R05071, rn:R04440] -> [cpd:C02554]
sce00290.em8: [cpd:C00022] -> [rn:R04426, rn:R04672, rn:R01213, rn:R04441, rn:R04001, rn:R00014, rn:R01090, rn:R03968, rn:R99999, rn:R05071, rn:R04440] -> [cpd:C00123]
sce00290.em9: [cpd:C00022] -> [rn:R04426, rn:R04672, rn:R01213, rn:R04441, rn:R04001, rn:R00014, rn:R01090, rn:R03657, rn:R03968, rn:R99999, rn:R05071, rn:R04440] -> [cpd:C02047]
sce00290.em10: [cpd:C02504] -> [rn:R04426, rn:R04001, rn:R01090, rn:R03968, rn:R99999] -> [cpd:C00123]
sce00290.em11: [cpd:C02504] -> [rn:R04426, rn:R04001, rn:R01090, rn:R03657, rn:R03968, rn:R99999] -> [cpd:C02047]
sce00290.em12: [cpd:C00022] -> [rn:R04672, rn:R01213, rn:R04441, rn:R00014, rn:R05071, rn:R04440] -> [cpd:C02504]

* path:sce00650 Butanoate metabolism - Saccharomyces cerevisiae
sce00650.em1: [cpd:C00332] == [rn:R00238, rn:R01978] == [cpd:C00356]
sce00650.em2: [cpd:C01412] == [rn:R03545+R03544] == [cpd:C06142]
sce00650.em3: [cpd:C03058] == [rn:R03937] == [cpd:C02411]
sce00650.em4: [cpd:C06143] == [rn:R05118] == [cpd:C04546]
sce00650.em5: [cpd:C00232] -> [rn:R00714+R00713] -> [cpd:C00042]
sce00650.em6: [cpd:C00025] -> [rn:R00261, rn:R00714+R00713, rn:R01648] -> [cpd:C00042]
sce00650.em7: [cpd:C00025] -> [rn:R00261, rn:R01648] -> [cpd:C00232]
sce00650.em8: [cpd:C00022] -> [rn:R03050, rn:R00014] -> [cpd:C00900]
sce00650.em9: [cpd:C06145] -> [rn:R05119] -> [cpd:C06144]

* path:sce04110 Cell cycle - Saccharomyces cerevisiae

* path:sce00624 1- and 2-Methylnaphthalene degradation - Saccharomyces cerevisiae
sce00624.em1: [cpd:C14089] -> [rn:R06917] -> [cpd:C14090]
sce00624.em2: [cpd:C02909] -> [rn:R06927] -> [cpd:C14099]
sce00624.em3: [cpd:C14119] -> [rn:R06908] -> [cpd:C00091, cpd:C14120]
sce00624.em4: [cpd:C14107] -> [rn:R06934] -> [cpd:C00022, cpd:C14108]
sce00624.em5: [cpd:C14086] -> [rn:R06913] -> [cpd:C00022, cpd:C14087]
sce00624.em6: [cpd:C14117] -> [rn:R06906] -> [cpd:C14118]
sce00624.em7: [cpd:C14095] -> [rn:R06923] -> [cpd:C00022, cpd:C14096]

* path:sce00020 Citrate cycle (TCA cycle) - Saccharomyces cerevisiae
sce00020.em1: [] == [rn:R01899, rn:R00268, rn:R00709] == []
sce00020.em2: [] == [rn:R01900, rn:R01324, rn:R01325] == []
sce00020.em3: [cpd:C00042] == [rn:R02164] == [cpd:C00122]
sce00020.em4: [cpd:C00036] == [rn:R00341] == [cpd:C00074]
sce00020.em5: [cpd:C00022] == [rn:R00344] == [cpd:C00036]
sce00020.em6: [cpd:C00122] == [rn:R01082, rn:R00342] == [cpd:C00036]
sce00020.em7: [cpd:C00036] == [rn:R01082, rn:R02164, rn:R00342] == [cpd:C00042]
sce00020.em8: [cpd:C00074] == [rn:R00344, rn:R00341] == [cpd:C00022]
sce00020.em9: [cpd:C00074] == [rn:R01082, rn:R00341, rn:R00342] == [cpd:C00122]
sce00020.em10: [cpd:C00042] == [rn:R01082, rn:R02164, rn:R00341, rn:R00342] == [cpd:C00074]
sce00020.em11: [cpd:C00122] == [rn:R01082, rn:R00344, rn:R00342] == [cpd:C00022]
sce00020.em12: [cpd:C00022] == [rn:R01082, rn:R02164, rn:R00344, rn:R00342] == [cpd:C00042]
sce00020.em13: [cpd:C00042] == [rn:R00432+R00727] == [cpd:C00091]
sce00020.em14: [cpd:C00091] == [rn:R00432+R00727, rn:R02164] == [cpd:C00122]
sce00020.em15: [cpd:C00036] == [rn:R00432+R00727, rn:R01082, rn:R02164, rn:R00342] == [cpd:C00091]
sce00020.em16: [cpd:C00091] == [rn:R00432+R00727, rn:R01082, rn:R02164, rn:R00341, rn:R00342] == [cpd:C00074]
sce00020.em17: [cpd:C00022] == [rn:R00432+R00727, rn:R01082, rn:R02164, rn:R00344, rn:R00342] == [cpd:C00091]
sce00020.em18: [cpd:C00036, cpd:C00024] -> [rn:R01324, rn:R00351, rn:R00709] -> [cpd:C00011, cpd:C00010, cpd:C00026]
sce00020.em19: [cpd:C00036, cpd:C00024] -> [rn:R01900, rn:R01325, rn:R00351, rn:R00709] -> [cpd:C00011, cpd:C00010, cpd:C00026]
sce00020.em20: [cpd:C00036, cpd:C00024] -> [rn:R01899, rn:R01324, rn:R00268, rn:R00351] -> [cpd:C00011, cpd:C00010, cpd:C00026]
sce00020.em21: [cpd:C00036, cpd:C00024] -> [rn:R01899, rn:R01900, rn:R01325, rn:R00268, rn:R00351] -> [cpd:C00011, cpd:C00010, cpd:C00026]
sce00020.em22: [cpd:C00074, cpd:C00024] -> [rn:R00341, rn:R01324, rn:R00351, rn:R00709] -> [cpd:C00011, cpd:C00010, cpd:C00026]
sce00020.em23: [cpd:C00074, cpd:C00024] -> [rn:R01900, rn:R00341, rn:R01325, rn:R00351, rn:R00709] -> [cpd:C00011, cpd:C00010, cpd:C00026]
sce00020.em24: [cpd:C00074, cpd:C00024] -> [rn:R01899, rn:R00341, rn:R01324, rn:R00268, rn:R00351] -> [cpd:C00011, cpd:C00010, cpd:C00026]
sce00020.em25: [cpd:C00074, cpd:C00024] -> [rn:R01899, rn:R01900, rn:R00341, rn:R01325, rn:R00268, rn:R00351] -> [cpd:C00011, cpd:C00010, cpd:C00026]
sce00020.em26: [cpd:C00022, cpd:C00024] -> [rn:R00344, rn:R01324, rn:R00351, rn:R00709] -> [cpd:C00011, cpd:C00010, cpd:C00026]
sce00020.em27: [cpd:C00022, cpd:C00024] -> [rn:R01900, rn:R00344, rn:R01325, rn:R00351, rn:R00709] -> [cpd:C00011, cpd:C00010, cpd:C00026]
sce00020.em28: [cpd:C00022, cpd:C00024] -> [rn:R01899, rn:R00344, rn:R01324, rn:R00268, rn:R00351] -> [cpd:C00011, cpd:C00010, cpd:C00026]
sce00020.em29: [cpd:C00022, cpd:C00024] -> [rn:R01899, rn:R01900, rn:R00344, rn:R01325, rn:R00268, rn:R00351] -> [cpd:C00011, cpd:C00010, cpd:C00026]
sce00020.em30: [cpd:C00122, cpd:C00024] -> [rn:R01082, rn:R00342, rn:R01324, rn:R00351, rn:R00709] -> [cpd:C00011, cpd:C00010, cpd:C00026]
sce00020.em31: [cpd:C00122, cpd:C00024] -> [rn:R01082, rn:R01900, rn:R00342, rn:R01325, rn:R00351, rn:R00709] -> [cpd:C00011, cpd:C00010, cpd:C00026]
sce00020.em32: [cpd:C00122, cpd:C00024] -> [rn:R01082, rn:R01899, rn:R00342, rn:R01324, rn:R00268, rn:R00351] -> [cpd:C00011, cpd:C00010, cpd:C00026]
sce00020.em33: [cpd:C00122, cpd:C00024] -> [rn:R01082, rn:R01899, rn:R01900, rn:R00342, rn:R01325, rn:R00268, rn:R00351] -> [cpd:C00011, cpd:C00010, cpd:C00026]
sce00020.em34: [cpd:C00042, cpd:C00024] -> [rn:R01082, rn:R02164, rn:R00342, rn:R01324, rn:R00351, rn:R00709] -> [cpd:C00011, cpd:C00010, cpd:C00026]
sce00020.em35: [cpd:C00042, cpd:C00024] -> [rn:R01082, rn:R01900, rn:R02164, rn:R00342, rn:R01325, rn:R00351, rn:R00709] -> [cpd:C00011, cpd:C00010, cpd:C00026]
sce00020.em36: [cpd:C00042, cpd:C00024] -> [rn:R01082, rn:R01899, rn:R02164, rn:R00342, rn:R01324, rn:R00268, rn:R00351] -> [cpd:C00011, cpd:C00010, cpd:C00026]
sce00020.em37: [cpd:C00042, cpd:C00024] -> [rn:R01082, rn:R01899, rn:R01900, rn:R02164, rn:R00342, rn:R01325, rn:R00268, rn:R00351] -> [cpd:C00011, cpd:C00010, cpd:C00026]
sce00020.em38: [cpd:C00024] -> [rn:R00432+R00727, rn:R01698, rn:R01082, rn:R02164, rn:R00342, rn:R01324, rn:R00621, rn:R03316, rn:R02570, rn:R00351, rn:R00709] -> [cpd:C00011, cpd:C00010]
sce00020.em39: [cpd:C00024] -> [rn:R00432+R00727, rn:R01698, rn:R01082, rn:R01900, rn:R02164, rn:R00342, rn:R01325, rn:R00621, rn:R03316, rn:R02570, rn:R00351, rn:R00709] -> [cpd:C00011, cpd:C00010]
sce00020.em40: [cpd:C00024] -> [rn:R00432+R00727, rn:R01698, rn:R01082, rn:R01899, rn:R02164, rn:R00342, rn:R01324, rn:R00621, rn:R00268, rn:R03316, rn:R02570, rn:R00351] -> [cpd:C00011, cpd:C00010]
sce00020.em41: [cpd:C00024] -> [rn:R01698, rn:R00432+R00727, rn:R01082, rn:R01899, rn:R01900, rn:R02164, rn:R01325, rn:R03316, rn:R00351, rn:R00342, rn:R00621, rn:R00268, rn:R02570] -> [cpd:C00011, cpd:C00010]
sce00020.em42: [cpd:C00026] -> [rn:R01698, rn:R00621, rn:R03316, rn:R02570] -> [cpd:C00091, cpd:C00011]
sce00020.em43: [cpd:C00036, cpd:C00024] -> [rn:R01698, rn:R01324, rn:R00621, rn:R03316, rn:R02570, rn:R00351, rn:R00709] -> [cpd:C00091, cpd:C00011, cpd:C00010]
sce00020.em44: [cpd:C00036, cpd:C00024] -> [rn:R01698, rn:R01900, rn:R01325, rn:R00621, rn:R03316, rn:R02570, rn:R00351, rn:R00709] -> [cpd:C00091, cpd:C00011, cpd:C00010]
sce00020.em45: [cpd:C00036, cpd:C00024] -> [rn:R01698, rn:R01899, rn:R01324, rn:R00621, rn:R00268, rn:R03316, rn:R02570, rn:R00351] -> [cpd:C00091, cpd:C00011, cpd:C00010]
sce00020.em46: [cpd:C00036, cpd:C00024] -> [rn:R01698, rn:R01899, rn:R01900, rn:R01325, rn:R00621, rn:R00268, rn:R03316, rn:R02570, rn:R00351] -> [cpd:C00091, cpd:C00011, cpd:C00010]
sce00020.em47: [cpd:C00074, cpd:C00024] -> [rn:R01698, rn:R00341, rn:R01324, rn:R00621, rn:R03316, rn:R02570, rn:R00351, rn:R00709] -> [cpd:C00091, cpd:C00011, cpd:C00010]
sce00020.em48: [cpd:C00074, cpd:C00024] -> [rn:R01698, rn:R01900, rn:R00341, rn:R01325, rn:R00621, rn:R03316, rn:R02570, rn:R00351, rn:R00709] -> [cpd:C00091, cpd:C00011, cpd:C00010]
sce00020.em49: [cpd:C00074, cpd:C00024] -> [rn:R01698, rn:R01899, rn:R00341, rn:R01324, rn:R00621, rn:R00268, rn:R03316, rn:R02570, rn:R00351] -> [cpd:C00091, cpd:C00011, cpd:C00010]
sce00020.em50: [cpd:C00074, cpd:C00024] -> [rn:R01698, rn:R01899, rn:R01900, rn:R00341, rn:R01325, rn:R00621, rn:R00268, rn:R03316, rn:R02570, rn:R00351] -> [cpd:C00091, cpd:C00011, cpd:C00010]
sce00020.em51: [cpd:C00022, cpd:C00024] -> [rn:R01698, rn:R00344, rn:R01324, rn:R00621, rn:R03316, rn:R02570, rn:R00351, rn:R00709] -> [cpd:C00091, cpd:C00011, cpd:C00010]
sce00020.em52: [cpd:C00022, cpd:C00024] -> [rn:R01698, rn:R01900, rn:R00344, rn:R01325, rn:R00621, rn:R03316, rn:R02570, rn:R00351, rn:R00709] -> [cpd:C00091, cpd:C00011, cpd:C00010]
sce00020.em53: [cpd:C00022, cpd:C00024] -> [rn:R01698, rn:R01899, rn:R00344, rn:R01324, rn:R00621, rn:R00268, rn:R03316, rn:R02570, rn:R00351] -> [cpd:C00091, cpd:C00011, cpd:C00010]
sce00020.em54: [cpd:C00022, cpd:C00024] -> [rn:R01698, rn:R01899, rn:R01900, rn:R00344, rn:R01325, rn:R00621, rn:R00268, rn:R03316, rn:R02570, rn:R00351] -> [cpd:C00091, cpd:C00011, cpd:C00010]
sce00020.em55: [cpd:C00122, cpd:C00024] -> [rn:R01698, rn:R01082, rn:R00342, rn:R01324, rn:R00621, rn:R03316, rn:R02570, rn:R00351, rn:R00709] -> [cpd:C00091, cpd:C00011, cpd:C00010]
sce00020.em56: [cpd:C00122, cpd:C00024] -> [rn:R01698, rn:R01082, rn:R01900, rn:R00342, rn:R01325, rn:R00621, rn:R03316, rn:R02570, rn:R00351, rn:R00709] -> [cpd:C00091, cpd:C00011, cpd:C00010]
sce00020.em57: [cpd:C00122, cpd:C00024] -> [rn:R01698, rn:R01082, rn:R01899, rn:R00342, rn:R01324, rn:R00621, rn:R00268, rn:R03316, rn:R02570, rn:R00351] -> [cpd:C00091, cpd:C00011, cpd:C00010]
sce00020.em58: [cpd:C00122, cpd:C00024] -> [rn:R01698, rn:R01082, rn:R01899, rn:R01900, rn:R00342, rn:R01325, rn:R00621, rn:R00268, rn:R03316, rn:R02570, rn:R00351] -> [cpd:C00091, cpd:C00011, cpd:C00010]
sce00020.em59: [cpd:C00042, cpd:C00024] -> [rn:R01698, rn:R01082, rn:R02164, rn:R00342, rn:R01324, rn:R00621, rn:R03316, rn:R02570, rn:R00351, rn:R00709] -> [cpd:C00091, cpd:C00011, cpd:C00010]
sce00020.em60: [cpd:C00042, cpd:C00024] -> [rn:R01698, rn:R01082, rn:R01900, rn:R02164, rn:R00342, rn:R01325, rn:R00621, rn:R03316, rn:R02570, rn:R00351, rn:R00709] -> [cpd:C00091, cpd:C00011, cpd:C00010]
sce00020.em61: [cpd:C00042, cpd:C00024] -> [rn:R01698, rn:R01082, rn:R01899, rn:R02164, rn:R00342, rn:R01324, rn:R00621, rn:R00268, rn:R03316, rn:R02570, rn:R00351] -> [cpd:C00091, cpd:C00011, cpd:C00010]
sce00020.em62: [cpd:C00042, cpd:C00024] -> [rn:R01698, rn:R01082, rn:R01899, rn:R01900, rn:R02164, rn:R00342, rn:R01325, rn:R00621, rn:R00268, rn:R03316, rn:R02570, rn:R00351] -> [cpd:C00091, cpd:C00011, cpd:C00010]
sce00020.em63: [cpd:C00091, cpd:C00024] -> [rn:R00432+R00727, rn:R01082, rn:R02164, rn:R00342, rn:R01324, rn:R00351, rn:R00709] -> [cpd:C00011, cpd:C00010, cpd:C00026]
sce00020.em64: [cpd:C00091, cpd:C00024] -> [rn:R00432+R00727, rn:R01082, rn:R01900, rn:R02164, rn:R00342, rn:R01325, rn:R00351, rn:R00709] -> [cpd:C00011, cpd:C00010, cpd:C00026]
sce00020.em65: [cpd:C00091, cpd:C00024] -> [rn:R00432+R00727, rn:R01082, rn:R01899, rn:R02164, rn:R00342, rn:R01324, rn:R00268, rn:R00351] -> [cpd:C00011, cpd:C00010, cpd:C00026]
sce00020.em66: [cpd:C00091, cpd:C00024] -> [rn:R00432+R00727, rn:R01082, rn:R01899, rn:R01900, rn:R02164, rn:R00342, rn:R01325, rn:R00268, rn:R00351] -> [cpd:C00011, cpd:C00010, cpd:C00026]
sce00020.em67: [cpd:C00026] -> [rn:R00432+R00727, rn:R01698, rn:R00621, rn:R03316, rn:R02570] -> [cpd:C00042, cpd:C00011]
sce00020.em68: [cpd:C00036, cpd:C00024] -> [rn:R00432+R00727, rn:R01698, rn:R01324, rn:R00621, rn:R03316, rn:R02570, rn:R00351, rn:R00709] -> [cpd:C00042, cpd:C00011, cpd:C00010]
sce00020.em69: [cpd:C00036, cpd:C00024] -> [rn:R00432+R00727, rn:R01698, rn:R01900, rn:R01325, rn:R00621, rn:R03316, rn:R02570, rn:R00351, rn:R00709] -> [cpd:C00042, cpd:C00011, cpd:C00010]
sce00020.em70: [cpd:C00036, cpd:C00024] -> [rn:R00432+R00727, rn:R01698, rn:R01899, rn:R01324, rn:R00621, rn:R00268, rn:R03316, rn:R02570, rn:R00351] -> [cpd:C00042, cpd:C00011, cpd:C00010]
sce00020.em71: [cpd:C00036, cpd:C00024] -> [rn:R00432+R00727, rn:R01698, rn:R01899, rn:R01900, rn:R01325, rn:R00621, rn:R00268, rn:R03316, rn:R02570, rn:R00351] -> [cpd:C00042, cpd:C00011, cpd:C00010]
sce00020.em72: [cpd:C00074, cpd:C00024] -> [rn:R00432+R00727, rn:R01698, rn:R00341, rn:R01324, rn:R00621, rn:R03316, rn:R02570, rn:R00351, rn:R00709] -> [cpd:C00042, cpd:C00011, cpd:C00010]
sce00020.em73: [cpd:C00074, cpd:C00024] -> [rn:R00432+R00727, rn:R01698, rn:R01900, rn:R00341, rn:R01325, rn:R00621, rn:R03316, rn:R02570, rn:R00351, rn:R00709] -> [cpd:C00042, cpd:C00011, cpd:C00010]
sce00020.em74: [cpd:C00074, cpd:C00024] -> [rn:R00432+R00727, rn:R01698, rn:R01899, rn:R00341, rn:R01324, rn:R00621, rn:R00268, rn:R03316, rn:R02570, rn:R00351] -> [cpd:C00042, cpd:C00011, cpd:C00010]
sce00020.em75: [cpd:C00074, cpd:C00024] -> [rn:R00432+R00727, rn:R01698, rn:R01899, rn:R01900, rn:R00341, rn:R01325, rn:R00621, rn:R00268, rn:R03316, rn:R02570, rn:R00351] -> [cpd:C00042, cpd:C00011, cpd:C00010]
sce00020.em76: [cpd:C00022, cpd:C00024] -> [rn:R00432+R00727, rn:R01698, rn:R00344, rn:R01324, rn:R00621, rn:R03316, rn:R02570, rn:R00351, rn:R00709] -> [cpd:C00042, cpd:C00011, cpd:C00010]
sce00020.em77: [cpd:C00022, cpd:C00024] -> [rn:R00432+R00727, rn:R01698, rn:R01900, rn:R00344, rn:R01325, rn:R00621, rn:R03316, rn:R02570, rn:R00351, rn:R00709] -> [cpd:C00042, cpd:C00011, cpd:C00010]
sce00020.em78: [cpd:C00022, cpd:C00024] -> [rn:R00432+R00727, rn:R01698, rn:R01899, rn:R00344, rn:R01324, rn:R00621, rn:R00268, rn:R03316, rn:R02570, rn:R00351] -> [cpd:C00042, cpd:C00011, cpd:C00010]
sce00020.em79: [cpd:C00022, cpd:C00024] -> [rn:R00432+R00727, rn:R01698, rn:R01899, rn:R01900, rn:R00344, rn:R01325, rn:R00621, rn:R00268, rn:R03316, rn:R02570, rn:R00351] -> [cpd:C00042, cpd:C00011, cpd:C00010]
sce00020.em80: [cpd:C00122, cpd:C00024] -> [rn:R00432+R00727, rn:R01698, rn:R01082, rn:R00342, rn:R01324, rn:R00621, rn:R03316, rn:R02570, rn:R00351, rn:R00709] -> [cpd:C00042, cpd:C00011, cpd:C00010]
sce00020.em81: [cpd:C00122, cpd:C00024] -> [rn:R00432+R00727, rn:R01698, rn:R01082, rn:R01900, rn:R00342, rn:R01325, rn:R00621, rn:R03316, rn:R02570, rn:R00351, rn:R00709] -> [cpd:C00042, cpd:C00011, cpd:C00010]
sce00020.em82: [cpd:C00122, cpd:C00024] -> [rn:R00432+R00727, rn:R01698, rn:R01082, rn:R01899, rn:R00342, rn:R01324, rn:R00621, rn:R00268, rn:R03316, rn:R02570, rn:R00351] -> [cpd:C00042, cpd:C00011, cpd:C00010]
sce00020.em83: [cpd:C00122, cpd:C00024] -> [rn:R00432+R00727, rn:R01698, rn:R01082, rn:R01899, rn:R01900, rn:R00342, rn:R01325, rn:R00621, rn:R00268, rn:R03316, rn:R02570, rn:R00351] -> [cpd:C00042, cpd:C00011, cpd:C00010]
sce00020.em84: [cpd:C00026] -> [rn:R00432+R00727, rn:R01698, rn:R02164, rn:R00621, rn:R03316, rn:R02570] -> [cpd:C00011, cpd:C00122]
sce00020.em85: [cpd:C00036, cpd:C00024] -> [rn:R00432+R00727, rn:R01698, rn:R02164, rn:R01324, rn:R00621, rn:R03316, rn:R02570, rn:R00351, rn:R00709] -> [cpd:C00011, cpd:C00122, cpd:C00010]
sce00020.em86: [cpd:C00036, cpd:C00024] -> [rn:R00432+R00727, rn:R01698, rn:R01900, rn:R02164, rn:R01325, rn:R00621, rn:R03316, rn:R02570, rn:R00351, rn:R00709] -> [cpd:C00011, cpd:C00122, cpd:C00010]
sce00020.em87: [cpd:C00036, cpd:C00024] -> [rn:R00432+R00727, rn:R01698, rn:R01899, rn:R02164, rn:R01324, rn:R00621, rn:R00268, rn:R03316, rn:R02570, rn:R00351] -> [cpd:C00011, cpd:C00122, cpd:C00010]
sce00020.em88: [cpd:C00036, cpd:C00024] -> [rn:R00432+R00727, rn:R01698, rn:R01899, rn:R01900, rn:R02164, rn:R01325, rn:R00621, rn:R00268, rn:R03316, rn:R02570, rn:R00351] -> [cpd:C00011, cpd:C00122, cpd:C00010]
sce00020.em89: [cpd:C00074, cpd:C00024] -> [rn:R00432+R00727, rn:R01698, rn:R02164, rn:R00341, rn:R01324, rn:R00621, rn:R03316, rn:R02570, rn:R00351, rn:R00709] -> [cpd:C00011, cpd:C00122, cpd:C00010]
sce00020.em90: [cpd:C00074, cpd:C00024] -> [rn:R00432+R00727, rn:R01698, rn:R01900, rn:R02164, rn:R00341, rn:R01325, rn:R00621, rn:R03316, rn:R02570, rn:R00351, rn:R00709] -> [cpd:C00011, cpd:C00122, cpd:C00010]
sce00020.em91: [cpd:C00074, cpd:C00024] -> [rn:R00432+R00727, rn:R01698, rn:R01899, rn:R02164, rn:R00341, rn:R01324, rn:R00621, rn:R00268, rn:R03316, rn:R02570, rn:R00351] -> [cpd:C00011, cpd:C00122, cpd:C00010]
sce00020.em92: [cpd:C00074, cpd:C00024] -> [rn:R00432+R00727, rn:R01698, rn:R01899, rn:R01900, rn:R02164, rn:R00341, rn:R01325, rn:R00621, rn:R00268, rn:R03316, rn:R02570, rn:R00351] -> [cpd:C00011, cpd:C00122, cpd:C00010]
sce00020.em93: [cpd:C00022, cpd:C00024] -> [rn:R00432+R00727, rn:R01698, rn:R02164, rn:R00344, rn:R01324, rn:R00621, rn:R03316, rn:R02570, rn:R00351, rn:R00709] -> [cpd:C00011, cpd:C00122, cpd:C00010]
sce00020.em94: [cpd:C00022, cpd:C00024] -> [rn:R00432+R00727, rn:R01698, rn:R01900, rn:R02164, rn:R00344, rn:R01325, rn:R00621, rn:R03316, rn:R02570, rn:R00351, rn:R00709] -> [cpd:C00011, cpd:C00122, cpd:C00010]
sce00020.em95: [cpd:C00022, cpd:C00024] -> [rn:R00432+R00727, rn:R01698, rn:R01899, rn:R02164, rn:R00344, rn:R01324, rn:R00621, rn:R00268, rn:R03316, rn:R02570, rn:R00351] -> [cpd:C00011, cpd:C00122, cpd:C00010]
sce00020.em96: [cpd:C00022, cpd:C00024] -> [rn:R00432+R00727, rn:R01698, rn:R01899, rn:R01900, rn:R02164, rn:R00344, rn:R01325, rn:R00621, rn:R00268, rn:R03316, rn:R02570, rn:R00351] -> [cpd:C00011, cpd:C00122, cpd:C00010]
sce00020.em97: [cpd:C00026] -> [rn:R00432+R00727, rn:R01698, rn:R01082, rn:R02164, rn:R00342, rn:R00621, rn:R03316, rn:R02570] -> [cpd:C00011, cpd:C00036]
sce00020.em98: [cpd:C00026] -> [rn:R00432+R00727, rn:R01698, rn:R01082, rn:R02164, rn:R00341, rn:R00342, rn:R00621, rn:R03316, rn:R02570] -> [cpd:C00011, cpd:C00074]
sce00020.em99: [cpd:C00026] -> [rn:R00432+R00727, rn:R01698, rn:R01082, rn:R02164, rn:R00344, rn:R00342, rn:R00621, rn:R03316, rn:R02570] -> [cpd:C00011, cpd:C00022]

* path:sce04140 Regulation of autophagy - Saccharomyces cerevisiae

* path:sce00310 Lysine degradation - Saccharomyces cerevisiae
sce00310.em1: [cpd:C05548] == [rn:R04142] == [cpd:C03087]
sce00310.em2: [cpd:C05546] -> [rn:R04313] -> [cpd:C03793]
sce00310.em3: [cpd:C00047] -> [rn:R00715, rn:R02315, rn:R03102+R03103] -> [cpd:C00956]
sce00310.em4: [cpd:C01259] -> [rn:R03284, rn:R03283] -> [cpd:C01181, cpd:C00037]
sce00310.em5: [cpd:C00322] -> [rn:R01940, rn:R02571] -> [cpd:C00527]
sce00310.em6: [cpd:C00332] -> [rn:R00238] -> [cpd:C00024]

* path:sce04130 SNARE interactions in vesicular transport - Saccharomyces cerevisiae

* path:sce00480 Glutathione metabolism - Saccharomyces cerevisiae
sce00480.em1: [] -> [rn:R00274, rn:R00267+R02736, rn:R00115] -> []
sce00480.em2: [cpd:C02320] -> [rn:R03916] -> [cpd:C05729, cpd:C00025]
sce00480.em3: [cpd:C00097, cpd:C00037] -> [rn:R00497, rn:R00894, rn:R00494] -> [cpd:C01419]
sce00480.em4: [cpd:C00025, cpd:C00097, cpd:C00151, cpd:C00037] -> [rn:R00497, rn:R00894, rn:R01262] -> [cpd:C01419, cpd:C03740]
sce00480.em5: [cpd:C02320, cpd:C00097, cpd:C00151, cpd:C00037] -> [rn:R00497, rn:R00894, rn:R01262, rn:R03916] -> [cpd:C01419, cpd:C05729, cpd:C03740]

* path:sce00720 Reductive carboxylate cycle (CO2 fixation) - Saccharomyces cerevisiae
sce00720.em1: [cpd:C00033] -> [rn:R00235] -> [cpd:C00024]
sce00720.em2: [cpd:C00011, cpd:C00026] -> [rn:R00267, rn:R01900, rn:R01325] -> [cpd:C00158]
sce00720.em3: [cpd:C00036] -> [rn:R01082, rn:R00342] -> [cpd:C00122]

* path:sce00272 Cysteine metabolism - Saccharomyces cerevisiae
sce00272.em1: [cpd:C00506] == [rn:R02433] == [cpd:C05528]
sce00272.em2: [cpd:C00957] -> [rn:R00896] -> [cpd:C00097]
sce00272.em3: [cpd:C00065] -> [rn:R00590] -> [cpd:C02218]
sce00272.em4: [cpd:C00957] -> [rn:R03650, rn:R00896] -> [cpd:C03125]
sce00272.em5: [cpd:C00097] -> [rn:R03650] -> [cpd:C03125]
sce00272.em6: [cpd:C00606] -> [rn:R02619] -> [cpd:C05527]
sce00272.em7: [cpd:C00022] -> [rn:R00782] -> [cpd:C00097]
sce00272.em8: [cpd:C00022] -> [rn:R03650, rn:R00782] -> [cpd:C03125]
sce00272.em9: [cpd:C00979] -> [rn:R04859] -> [cpd:C00097]
sce00272.em10: [cpd:C00979] -> [rn:R04859, rn:R03650] -> [cpd:C03125]
sce00272.em11: [cpd:C00320, cpd:C00979] -> [rn:R03132] -> [cpd:C05824]
sce00272.em12: [cpd:C00979, cpd:C00283] -> [rn:R00897] -> [cpd:C00097]
sce00272.em13: [cpd:C00979, cpd:C00283] -> [rn:R03650, rn:R00897] -> [cpd:C03125]
sce00272.em14: [cpd:C00491] -> [rn:R02408] -> [cpd:C01962]

* path:sce00340 Histidine metabolism - Saccharomyces cerevisiae
sce00340.em1: [cpd:C02739] == [rn:R01071] == [cpd:C00119]
sce00340.em2: [cpd:C05130] -> [rn:R04065] -> [cpd:C02835]
sce00340.em3: [cpd:C05827] -> [rn:R04996] -> [cpd:C05828]
sce00340.em4: [cpd:C04896] -> [rn:R01163, rn:R03243, rn:R03012, rn:R01159, rn:R03457, rn:R03013, rn:R04640, rn:R04558] -> [cpd:C01152, cpd:C04677]
sce00340.em5: [cpd:C04896] -> [rn:R01163, rn:R03243, rn:R03655, rn:R03012, rn:R03457, rn:R03013, rn:R04640, rn:R04558] -> [cpd:C02988, cpd:C04677]

* path:sce00680 Methane metabolism - Saccharomyces cerevisiae
sce00680.em1: [cpd:C00143] -> [rn:R01224] -> [cpd:C00440]
sce00680.em2: [cpd:C00058] -> [rn:R00519] -> [cpd:C00080, cpd:C00011]
sce00680.em3: [cpd:C00143, cpd:C00037] -> [rn:R00945] -> [cpd:C00065]
sce00680.em4: [cpd:C00132] -> [rn:R00602] -> [cpd:C00067]
sce00680.em5: [cpd:C14180] -> [rn:R06983] -> [cpd:C01031]

* path:sce00640 Propanoate metabolism - Saccharomyces cerevisiae
sce00640.em1: [cpd:C00099] == [rn:R00908] == [cpd:C00222]
sce00640.em2: [cpd:C00024] == [rn:R00238] == [cpd:C00332]
sce00640.em3: [cpd:C00042] == [rn:R00432] == [cpd:C00091]
sce00640.em4: [cpd:C00163] == [rn:R00926, rn:R01354] == [cpd:C00100]
sce00640.em5: [cpd:C05985] -> [rn:R02940] -> [cpd:C00804]
sce00640.em6: [cpd:C00024] -> [rn:R00742] -> [cpd:C00083]
sce00640.em7: [cpd:C02225] -> [rn:R04424] -> [cpd:C04225]
sce00640.em8: [cpd:C00332] -> [rn:R00742, rn:R00238] -> [cpd:C00083]

* path:sce00460 Cyanoamino acid metabolism - Saccharomyces cerevisiae
sce00460.em1: [cpd:C00037] == [rn:R00945] == [cpd:C00065]
sce00460.em2: [cpd:C00726] -> [rn:R00540] -> [cpd:C00060]
sce00460.em3: [cpd:C02512] -> [rn:R03971] -> [cpd:C06114]
sce00460.em4: [cpd:C03620] -> [rn:R03909] -> [cpd:C00060]
sce00460.em5: [cpd:C02512] -> [rn:R03970] -> [cpd:C05711]
sce00460.em6: [cpd:C05715] -> [rn:R01887] -> [cpd:C00302]
sce00460.em7: [cpd:C01817, cpd:C00177] -> [rn:R03730] -> [cpd:C05717, cpd:C05330]
sce00460.em8: [cpd:C05714] -> [rn:R03542] -> [cpd:C01401]
sce00460.em9: [cpd:C00152] -> [rn:R00485] -> [cpd:C00049]

* path:sce04120 Ubiquitin mediated proteolysis - Saccharomyces cerevisiae

* path:sce04070 Phosphatidylinositol signaling system - Saccharomyces cerevisiae
sce04070.em1: [cpd:C01204] -> [rn:R05202] -> [cpd:C01284]
sce04070.em2: [cpd:C01272] -> [rn:R03430] -> [cpd:C01243]
sce04070.em3: [cpd:C00416] -> [rn:R05802, rn:R01802, rn:R03362, rn:R01799] -> [cpd:C11556]
sce04070.em4: [cpd:C00416] -> [rn:R03361, rn:R03394, rn:R01802, rn:R03469, rn:R03435, rn:R01799] -> [cpd:C01220]

* path:sce00120 Bile acid biosynthesis - Saccharomyces cerevisiae
sce00120.em1: [cpd:C00187] == [rn:R01461] == [cpd:C02530]
sce00120.em2: [cpd:C05447] -> [rn:R04810, rn:R04809, rn:R04811] -> [cpd:C05461]
sce00120.em3: [cpd:C05444] -> [rn:R04805, rn:R04506] -> [cpd:C04554]
sce00120.em4: [cpd:C04644] -> [rn:R04546] -> [cpd:C05337]
sce00120.em5: [cpd:C05460] -> [rn:R03719, rn:R04813, rn:R04812] -> [cpd:C01794]

* path:sce00750 Vitamin B6 metabolism - Saccharomyces cerevisiae
sce00750.em1: [cpd:C00266] -> [rn:R05840, rn:R01711, rn:R00174] -> [cpd:C00018]
sce00750.em2: [cpd:C00266] -> [rn:R05840, rn:R00278, rn:R01909] -> [cpd:C00018]
sce00750.em3: [cpd:C00266] -> [rn:R05840, rn:R02493, rn:R01711, rn:R00277, rn:R01710] -> [cpd:C00018]
sce00750.em4: [cpd:C06054] -> [rn:R05085, rn:R05086] -> [cpd:C06056]

* path:sce00100 Biosynthesis of steroids - Saccharomyces cerevisiae
sce00100.em1: [cpd:C00129] -> [rn:R01658, rn:R02003, rn:R02061, rn:R01123] -> [cpd:C00353]
sce00100.em2: [cpd:C00356] -> [rn:R03245, rn:R01658, rn:R01121, rn:R02003, rn:R02082, rn:R02245, rn:R02061, rn:R01123] -> [cpd:C00353]
sce00100.em3: [cpd:C00356] -> [rn:R03245, rn:R01121, rn:R02082, rn:R02245] -> [cpd:C00129]
sce00100.em4: [cpd:C08614] -> [rn:R06948] -> [cpd:C08606]
sce00100.em5: [cpd:C00129] -> [rn:R02874, rn:R01658, rn:R00702, rn:R03199, rn:R02003, rn:R01123, rn:R02872] -> [cpd:C01724]
sce00100.em6: [cpd:C00356] -> [rn:R03245, rn:R02874, rn:R01658, rn:R01121, rn:R00702, rn:R03199, rn:R02003, rn:R02082, rn:R02245, rn:R01123, rn:R02872] -> [cpd:C01724]

* path:sce00220 Urea cycle and metabolism of amino groups - Saccharomyces cerevisiae
sce00220.em1: [cpd:C00148] == [rn:R01248+R01251] == [cpd:C03912]
sce00220.em2: [cpd:C00077] -> [rn:R02869, rn:R01920, rn:R00670] -> [cpd:C00750]
sce00220.em3: [cpd:C00062] -> [rn:R02869, rn:R00774, rn:R00551, rn:R01920, rn:R00005, rn:R00670] -> [cpd:C00011, cpd:C00750]
sce00220.em4: [cpd:C00062] -> [rn:R00774, rn:R00551, rn:R00005] -> [cpd:C00077, cpd:C00011]
sce00220.em5: [cpd:C00025] -> [rn:R02869, rn:R02282, rn:R03443, rn:R01920, rn:R00670, rn:R02649, rn:R00259, rn:R02283] -> [cpd:C00750]
sce00220.em6: [cpd:C00025] -> [rn:R02282, rn:R03443, rn:R02649, rn:R00259, rn:R02283] -> [cpd:C00077]
sce00220.em7: [cpd:C00025] -> [rn:R02869, rn:R03313, rn:R00667, rn:R00239, rn:R01920, rn:R00670] -> [cpd:C00750]
sce00220.em8: [cpd:C00025] -> [rn:R03313, rn:R00667, rn:R00239] -> [cpd:C00077]
sce00220.em9: [cpd:C00077, cpd:C00049, cpd:C00169] -> [rn:R01954, rn:R01398, rn:R01086] -> [cpd:C00122, cpd:C00062]
sce00220.em10: [cpd:C00049, cpd:C00169] -> [rn:R01954, rn:R01398, rn:R00774, rn:R00551, rn:R00005, rn:R01086] -> [cpd:C00011, cpd:C00122]
sce00220.em11: [cpd:C00049, cpd:C00025, cpd:C00169] -> [rn:R01954, rn:R01398, rn:R02282, rn:R03443, rn:R01086, rn:R02649, rn:R00259, rn:R02283] -> [cpd:C00122, cpd:C00062]
sce00220.em12: [cpd:C00049, cpd:C00025, cpd:C00169] -> [rn:R01954, rn:R03313, rn:R00667, rn:R01398, rn:R00239, rn:R01086] -> [cpd:C00122, cpd:C00062]

* path:sce00710 Carbon fixation - Saccharomyces cerevisiae
sce00710.em1: [] -> [rn:R00762] -> []
sce00710.em2: [cpd:C00118] -> [rn:R01015] -> [cpd:C00111]
sce00710.em3: [cpd:C00118] -> [rn:R01015, rn:R01070] -> [cpd:C05378]
sce00710.em4: [cpd:C00111, cpd:C00118] -> [rn:R01070] -> [cpd:C05378]
sce00710.em5: [cpd:C00111, cpd:C00279] -> [rn:R01829] -> [cpd:C00447]
sce00710.em6: [cpd:C00279, cpd:C00118] -> [rn:R01829, rn:R01015] -> [cpd:C00447]
sce00710.em7: [cpd:C00049] -> [rn:R00342, rn:R00355] -> [cpd:C00149]
sce00710.em8: [cpd:C00049] -> [rn:R00258, rn:R00341, rn:R00355, rn:R02320+R00200] -> [cpd:C00011, cpd:C00041]
sce00710.em9: [cpd:C00111, cpd:C00118] -> [rn:R01829, rn:R01067, rn:R01529] -> [cpd:C00199, cpd:C00447]
sce00710.em10: [cpd:C00118] -> [rn:R01829, rn:R01067, rn:R01015, rn:R01529] -> [cpd:C00199, cpd:C00447]
sce00710.em11: [cpd:C00118] -> [rn:R01067, rn:R01529] -> [cpd:C00199, cpd:C00279]
sce00710.em12: [cpd:C00197] -> [rn:R01512] -> [cpd:C00236]
sce00710.em13: [cpd:C05382, cpd:C00118] -> [rn:R01641, rn:R01056, rn:R01529] -> [cpd:C00199]

* path:sce00053 Ascorbate and aldarate metabolism - Saccharomyces cerevisiae
sce00053.em1: [cpd:C02670] == [rn:R02957] == [cpd:C00818]
sce00053.em2: [cpd:C05406] == [rn:R04375] == [cpd:C03826]

* path:sce00790 Folate biosynthesis - Saccharomyces cerevisiae
sce00790.em1: [cpd:C00415] == [rn:R00942, rn:R00939] == [cpd:C09332]
sce00790.em2: [] == [rn:R04241] == [cpd:C03541]
sce00790.em3: [cpd:C00251] -> [rn:R01716] -> [cpd:C11355]
sce00790.em4: [] -> [rn:R02236+R02235, rn:R00940+R00937, rn:R00939] -> []
sce00790.em5: [cpd:C00415] -> [rn:R02236+R02235, rn:R00940+R00937, rn:R00942] -> [cpd:C09332]
sce00790.em6: [cpd:C00044, cpd:C00568] -> [rn:R02237, rn:R03066, rn:R00428, rn:R03504, rn:R05046, rn:R05048, rn:R04639, rn:R04620] -> [cpd:C00415, cpd:C00266]
sce00790.em7: [cpd:C00044, cpd:C00568] -> [rn:R02237, rn:R00428, rn:R03504, rn:R05046, rn:R05048, rn:R04639, rn:R04620, rn:R03067, rn:R03503] -> [cpd:C00415, cpd:C00266]
sce00790.em8: [cpd:C00044, cpd:C00568] -> [rn:R02237, rn:R03066, rn:R00428, rn:R03504, rn:R04621, rn:R05046, rn:R05048, rn:R04639, rn:R04638] -> [cpd:C00415, cpd:C00266]
sce00790.em9: [cpd:C00044, cpd:C00568] -> [rn:R02237, rn:R00428, rn:R03504, rn:R04621, rn:R05046, rn:R05048, rn:R04639, rn:R03067, rn:R03503, rn:R04638] -> [cpd:C00415, cpd:C00266]
sce00790.em10: [cpd:C00044, cpd:C00568] -> [rn:R02236+R02235, rn:R00940+R00937, rn:R00942, rn:R02237, rn:R03066, rn:R00428, rn:R03504, rn:R05046, rn:R05048, rn:R04639, rn:R04620] -> [cpd:C09332, cpd:C00266]
sce00790.em11: [cpd:C00044, cpd:C00568] -> [rn:R02236+R02235, rn:R00940+R00937, rn:R00942, rn:R02237, rn:R00428, rn:R03504, rn:R05046, rn:R05048, rn:R04639, rn:R04620, rn:R03067, rn:R03503] -> [cpd:C09332, cpd:C00266]
sce00790.em12: [cpd:C00044, cpd:C00568] -> [rn:R02236+R02235, rn:R00940+R00937, rn:R00942, rn:R02237, rn:R03066, rn:R00428, rn:R03504, rn:R04621, rn:R05046, rn:R05048, rn:R04639, rn:R04638] -> [cpd:C09332, cpd:C00266]
sce00790.em13: [cpd:C00044, cpd:C00568] -> [rn:R02236+R02235, rn:R00942, rn:R02237, rn:R00428, rn:R03504, rn:R05048, rn:R03503, rn:R04638, rn:R00940+R00937, rn:R05046, rn:R04621, rn:R04639, rn:R03067] -> [cpd:C09332, cpd:C00266]
sce00790.em14: [cpd:C00044, cpd:C00568] -> [rn:R00942, rn:R02237, rn:R03066, rn:R00428, rn:R03504, rn:R05046, rn:R05048, rn:R04639, rn:R04620, rn:R00939] -> [cpd:C09332, cpd:C00266]
sce00790.em15: [cpd:C00044, cpd:C00568] -> [rn:R00942, rn:R02237, rn:R00428, rn:R03504, rn:R05046, rn:R05048, rn:R04639, rn:R04620, rn:R00939, rn:R03067, rn:R03503] -> [cpd:C09332, cpd:C00266]
sce00790.em16: [cpd:C00044, cpd:C00568] -> [rn:R00942, rn:R02237, rn:R03066, rn:R00428, rn:R03504, rn:R04621, rn:R05046, rn:R05048, rn:R04639, rn:R00939, rn:R04638] -> [cpd:C09332, cpd:C00266]
sce00790.em17: [cpd:C00044, cpd:C00568] -> [rn:R00942, rn:R02237, rn:R00428, rn:R03504, rn:R04621, rn:R05046, rn:R05048, rn:R04639, rn:R00939, rn:R03067, rn:R03503, rn:R04638] -> [cpd:C09332, cpd:C00266]

* path:sce00550 Peptidoglycan biosynthesis - Saccharomyces cerevisiae
sce00550.em1: [cpd:C05898] -> [rn:R05033] -> [cpd:C05899]
sce00550.em2: [cpd:C05889] -> [rn:R05028] -> [cpd:C05890]
sce00550.em3: [cpd:C05893] -> [rn:R05030] -> [cpd:C05894]

* path:sce00625 Tetrachloroethene degradation - Saccharomyces cerevisiae
sce00625.em1: [cpd:C06548] -> [rn:R05351] -> [cpd:C00024]
sce00625.em2: [cpd:C01548] -> [rn:R05380] -> [cpd:C00084]
sce00625.em3: [cpd:C06789] -> [rn:R05499, rn:R05502, rn:R05498, rn:R05500] -> [cpd:C06547]
sce00625.em4: [cpd:C06789] -> [rn:R05499, rn:R05501, rn:R05503, rn:R05498] -> [cpd:C06547]

* path:sce00670 One carbon pool by folate - Saccharomyces cerevisiae
sce00670.em1: [cpd:C00504] == [rn:R02236] == [cpd:C00415]
sce00670.em2: [cpd:C00415] == [rn:R02101, rn:R01222+R01224] == [cpd:C00440]
sce00670.em3: [cpd:C00504] == [rn:R02101, rn:R02236, rn:R01222+R01224] == [cpd:C00440]
sce00670.em4: [] == [rn:R01655, rn:R00945+R04125, rn:R04560+R04325+R03940+R00943, rn:R01218+R01220] == []
sce00670.em5: [] -> [rn:R02300, rn:R02301] -> []
sce00670.em6: [] -> [rn:R00939+R00936, rn:R02101, rn:R00945+R04125] -> []
sce00670.em7: [] -> [rn:R01655, rn:R04326, rn:R04560+R04325+R03940+R00943] -> []
sce00670.em8: [] -> [rn:R01655, rn:R00939+R00936, rn:R02101, rn:R04560+R04325+R03940+R00943, rn:R01218+R01220] -> []
sce00670.em9: [] -> [rn:R04326, rn:R00945+R04125, rn:R01218+R01220] -> []
sce00670.em10: [cpd:C00415] -> [rn:R00939+R00936, rn:R00945+R04125, rn:R01222+R01224] -> [cpd:C00440]
sce00670.em11: [cpd:C00504] -> [rn:R00939+R00936, rn:R00945+R04125, rn:R02236, rn:R01222+R01224] -> [cpd:C00440]
sce00670.em12: [cpd:C00415] -> [rn:R01655, rn:R00939+R00936, rn:R04560+R04325+R03940+R00943, rn:R01218+R01220, rn:R01222+R01224] -> [cpd:C00440]
sce00670.em13: [cpd:C00504] -> [rn:R01655, rn:R00939+R00936, rn:R04560+R04325+R03940+R00943, rn:R01218+R01220, rn:R02236, rn:R01222+R01224] -> [cpd:C00440]

* path:sce00980 Metabolism of xenobiotics by cytochrome P450 - Saccharomyces cerevisiae
sce00980.em1: [cpd:C06899] -> [rn:R07105] -> [cpd:C07490]
sce00980.em2: [cpd:C06899] -> [rn:R07104] -> [cpd:C11150]

* path:sce00900 Terpenoid biosynthesis - Saccharomyces cerevisiae
sce00900.em1: [cpd:C00448] -> [rn:R06223, rn:R02873] -> [cpd:C01054]
sce00900.em2: [cpd:C00129] -> [rn:R01658, rn:R01123] -> [cpd:C00341]
sce00900.em3: [cpd:C00129] -> [rn:R01658, rn:R02003, rn:R02061, rn:R01123] -> [cpd:C00353]
sce00900.em4: [cpd:C00341, cpd:C00129] -> [rn:R02003, rn:R02061] -> [cpd:C00353]
sce00900.em5: [cpd:C00129] -> [rn:R01658, rn:R06223, rn:R02873, rn:R02003, rn:R01123] -> [cpd:C01054]
sce00900.em6: [cpd:C00341, cpd:C00129] -> [rn:R06223, rn:R02873, rn:R02003] -> [cpd:C01054]
sce00900.em7: [cpd:C00448, cpd:C00129] -> [rn:R02061] -> [cpd:C00353]
sce00900.em8: [cpd:C00129] -> [rn:R01658, rn:R02003, rn:R01123] -> [cpd:C00448]
sce00900.em9: [cpd:C00341, cpd:C00129] -> [rn:R02003] -> [cpd:C00448]

* path:sce00520 Nucleotide sugars metabolism - Saccharomyces cerevisiae
sce00520.em1: [cpd:C00103] == [rn:R00289] == [cpd:C00029]
sce00520.em2: [cpd:C00446] == [rn:R00955, rn:R00291] == [cpd:C00103]
sce00520.em3: [cpd:C00029] == [rn:R00289, rn:R00955, rn:R00291] == [cpd:C00446]
sce00520.em4: [cpd:C00029] == [rn:R00291] == [cpd:C00052]
sce00520.em5: [cpd:C00103] == [rn:R00289, rn:R00291] == [cpd:C00052]
sce00520.em6: [cpd:C00052] == [rn:R00289, rn:R00955] == [cpd:C00446]
sce00520.em7: [cpd:C00029, cpd:C00446] == [rn:R00955] == [cpd:C00103, cpd:C00052]
sce00520.em8: [cpd:C06016] -> [rn:R04938] -> [cpd:C00259]
sce00520.em9: [cpd:C02097] -> [rn:R02983, rn:R02984] -> [cpd:C06017]
sce00520.em10: [cpd:C00052] -> [rn:R00501] -> [cpd:C00617]
sce00520.em11: [cpd:C00029] -> [rn:R00501, rn:R00291] -> [cpd:C00617]
sce00520.em12: [cpd:C00103] -> [rn:R00501, rn:R00289, rn:R00291] -> [cpd:C00617]
sce00520.em13: [cpd:C00446] -> [rn:R00501, rn:R00289, rn:R00955] -> [cpd:C00617]
sce00520.em14: [cpd:C00029, cpd:C00446] -> [rn:R00501, rn:R00955] -> [cpd:C00103, cpd:C00617]
sce00520.em15: [cpd:C06016] -> [rn:R04937] -> [cpd:C00181]

* path:sce00627 1,4-Dichlorobenzene degradation - Saccharomyces cerevisiae
sce00627.em1: [cpd:C04706] -> [rn:R05511] -> [cpd:C06329]
sce00627.em2: [cpd:C07090] -> [rn:R05510] -> [cpd:C07091]
sce00627.em3: [cpd:C07092] -> [rn:R05429, rn:R05397, rn:R05409] -> [cpd:C07095]
sce00627.em4: [cpd:C04431] -> [rn:R03893] -> [cpd:C02222]
sce00627.em5: [cpd:C02933] -> [rn:R05407] -> [cpd:C03918]
sce00627.em6: [cpd:C03434] -> [rn:R05402, rn:R05408, rn:R05403] -> [cpd:C06329]
sce00627.em7: [cpd:C03664] -> [rn:R05419] -> [cpd:C00048, cpd:C02625]
sce00627.em8: [cpd:C07100] -> [rn:R05447, rn:R05446, rn:R05418] -> [cpd:C00048, cpd:C07102]
sce00627.em9: [cpd:C07088] -> [rn:R05493] -> [cpd:C02124, cpd:C00048]

* path:sce00740 Riboflavin metabolism - Saccharomyces cerevisiae
sce00740.em1: [] -> [rn:R00548, rn:R00549] -> []
sce00740.em2: [cpd:C00044] -> [rn:R00425] -> [cpd:C01304]
sce00740.em3: [cpd:C01268] -> [rn:R03458, rn:R00161, rn:R04457, rn:R00549, rn:R00066] -> [cpd:C04732, cpd:C00016]

* path:sce00190 Oxidative phosphorylation - Saccharomyces cerevisiae
sce00190.em1: [cpd:C00390] == [rn:R02161] == [cpd:C00399]
sce00190.em2: [cpd:C00004] == [rn:R02163+R00281] == [cpd:C00003]
sce00190.em3: [cpd:C00007] -> [rn:R00081] -> [cpd:C00001]
sce00190.em4: [cpd:C00013] -> [rn:R00004] -> [cpd:C00009]
sce00190.em5: [cpd:C00042] -> [rn:R02164] -> [cpd:C00122]
sce00190.em6: [cpd:C00009, cpd:C00008] -> [rn:R00086] -> [cpd:C00002]
sce00190.em7: [cpd:C00008, cpd:C00013] -> [rn:R00086, rn:R00004] -> [cpd:C00002]

* path:sce00061 Fatty acid biosynthesis - Saccharomyces cerevisiae
sce00061.em1: [cpd:C00024] == [rn:R04385, rn:R04386] == [cpd:C00083]
sce00061.em2: [cpd:C00083, cpd:C00024] -> [rn:R04959+R04958, rn:R04953, rn:R04968, rn:R04533, rn:R04964, rn:R04952, rn:R04963, rn:R04534, rn:R04965, rn:R04568, rn:R04535, rn:R04956+R04955, rn:R04566, rn:R04960, rn:R04957, rn:R04966+R04967, rn:R04544, rn:R04726, rn:R01624, rn:R04962+R04961, rn:R04537, rn:R04428, rn:R04970+R04969, rn:R01626, rn:R01706, rn:R04536, rn:R04355, rn:R04429+R04430, rn:R04954, rn:R04543, rn:R04724+R04725] -> [cpd:C00249]
sce00061.em3: [cpd:C00083] -> [rn:R04959+R04958, rn:R04953, rn:R04968, rn:R04533, rn:R04964, rn:R04952, rn:R04963, rn:R04534, rn:R04965, rn:R04568, rn:R04535, rn:R04956+R04955, rn:R04566, rn:R04386, rn:R04960, rn:R04957, rn:R04966+R04967, rn:R04544, rn:R04726, rn:R01624, rn:R04962+R04961, rn:R04537, rn:R04385, rn:R04428, rn:R04970+R04969, rn:R01626, rn:R01706, rn:R04536, rn:R04355, rn:R04429+R04430, rn:R04954, rn:R04543, rn:R04724+R04725] -> [cpd:C00249]
sce00061.em4: [cpd:C00024] -> [rn:R04959+R04958, rn:R04953, rn:R04968, rn:R04533, rn:R04964, rn:R04952, rn:R04963, rn:R04534, rn:R04965, rn:R04568, rn:R04535, rn:R04956+R04955, rn:R04566, rn:R04386, rn:R04960, rn:R04957, rn:R04966+R04967, rn:R04544, rn:R04726, rn:R01624, rn:R04962+R04961, rn:R04537, rn:R04385, rn:R04428, rn:R04970+R04969, rn:R01626, rn:R01706, rn:R04536, rn:R04355, rn:R04429+R04430, rn:R04954, rn:R04543, rn:R04724+R04725] -> [cpd:C00249]

* path:sce00590 Arachidonic acid metabolism - Saccharomyces cerevisiae
sce00590.em1: [cpd:C05356] -> [rn:R07034] -> [cpd:C04805]
sce00590.em2: [cpd:C00909] -> [rn:R03057] -> [cpd:C02165]
sce00590.em3: [cpd:C05966] -> [rn:R07035] -> [cpd:C04742]
sce00590.em4: [cpd:C02166] -> [rn:R03867] -> [cpd:C05951]

* path:sce00240 Pyrimidine metabolism - Saccharomyces cerevisiae
sce00240.em1: [cpd:C00106] == [rn:R01055] == [cpd:C01168]
sce00240.em2: [cpd:C02376] == [rn:R01411] == [cpd:C00178]
sce00240.em3: [] -> [rn:R00442, rn:R00573+R00571, rn:R00443] -> []
sce00240.em4: [cpd:C00343] -> [rn:R02016] -> [cpd:C00342]
sce00240.em5: [] -> [rn:R02098, rn:R02100, rn:R02331] -> []
sce00240.em6: [cpd:C00475] -> [rn:R00517+R00516+R01548+R02372+R02371+R00962+R00513+R02091+R02096] -> [cpd:C00055]
sce00240.em7: [cpd:C00015] -> [rn:R00966, rn:R00155] -> [cpd:C00106]
sce00240.em8: [cpd:C00015] -> [rn:R00966, rn:R01055, rn:R00155] -> [cpd:C01168]
sce00240.em9: [cpd:C00015] -> [rn:R00514, rn:R00570+R00569, rn:R00156+R00159, rn:R00573+R00571] -> [cpd:C00055]
sce00240.em10: [cpd:C00015] -> [rn:R00514, rn:R00570+R00569, rn:R00442, rn:R00156+R00159, rn:R00443] -> [cpd:C00055]
sce00240.em11: [cpd:C00064] -> [rn:R00575] -> [cpd:C00169]
sce00240.em12: [cpd:C00475] -> [rn:R00966, rn:R01878, rn:R00968+R00967+R02327+R01549+R02097+R00964+R02332+R01880+R00970] -> [cpd:C00106]
sce00240.em13: [cpd:C00475] -> [rn:R00966, rn:R01055, rn:R01878, rn:R00968+R00967+R02327+R01549+R02097+R00964+R02332+R01880+R00970] -> [cpd:C01168]
sce00240.em14: [cpd:C00881] -> [rn:R02483, rn:R02485] -> [cpd:C00106]
sce00240.em15: [cpd:C00881] -> [rn:R02483, rn:R01055, rn:R02485] -> [cpd:C01168]
sce00240.em16: [cpd:C00239] -> [rn:R02483, rn:R01663, rn:R02102] -> [cpd:C00106]
sce00240.em17: [cpd:C00239] -> [rn:R02483, rn:R01055, rn:R01663, rn:R02102] -> [cpd:C01168]
sce00240.em18: [cpd:C00015] -> [rn:R02483, rn:R02018, rn:R02016, rn:R02098, rn:R02102] -> [cpd:C00106]
sce00240.em19: [cpd:C00342, cpd:C00015] -> [rn:R02483, rn:R02018, rn:R02098, rn:R02102] -> [cpd:C00106, cpd:C00343]
sce00240.em20: [cpd:C00015] -> [rn:R02483, rn:R02018, rn:R02016, rn:R02102, rn:R02100, rn:R02331] -> [cpd:C00106]
sce00240.em21: [cpd:C00342, cpd:C00015] -> [rn:R02483, rn:R02018, rn:R02102, rn:R02100, rn:R02331] -> [cpd:C00106, cpd:C00343]
sce00240.em22: [cpd:C00015] -> [rn:R02483, rn:R02018, rn:R02016, rn:R01055, rn:R02098, rn:R02102] -> [cpd:C01168]
sce00240.em23: [cpd:C00342, cpd:C00015] -> [rn:R02483, rn:R02018, rn:R01055, rn:R02098, rn:R02102] -> [cpd:C00343, cpd:C01168]
sce00240.em24: [cpd:C00015] -> [rn:R02483, rn:R02018, rn:R02016, rn:R01055, rn:R02102, rn:R02100, rn:R02331] -> [cpd:C01168]
sce00240.em25: [cpd:C00342, cpd:C00015] -> [rn:R02483, rn:R02018, rn:R01055, rn:R02102, rn:R02100, rn:R02331] -> [cpd:C00343, cpd:C01168]
sce00240.em26: [cpd:C00119, cpd:C00169] -> [rn:R00966, rn:R01993, rn:R01867, rn:R01870, rn:R01397, rn:R00965] -> [cpd:C00106]
sce00240.em27: [cpd:C00064, cpd:C00119] -> [rn:R00966, rn:R01993, rn:R01867, rn:R01870, rn:R01397, rn:R00965, rn:R00575] -> [cpd:C00106]
sce00240.em28: [cpd:C00119, cpd:C00169] -> [rn:R00966, rn:R01993, rn:R01867, rn:R01055, rn:R01870, rn:R01397, rn:R00965] -> [cpd:C01168]
sce00240.em29: [cpd:C00064, cpd:C00119] -> [rn:R00966, rn:R01993, rn:R01867, rn:R01055, rn:R01870, rn:R01397, rn:R00965, rn:R00575] -> [cpd:C01168]
sce00240.em30: [cpd:C00380] -> [rn:R00974] -> [cpd:C00106]
sce00240.em31: [cpd:C00380] -> [rn:R01055, rn:R00974] -> [cpd:C01168]

* path:sce00561 Glycerolipid metabolism - Saccharomyces cerevisiae
sce00561.em1: [cpd:C00583] == [rn:R02577] == [cpd:C05999]
sce00561.em2: [] -> [rn:R00841, rn:R00847] -> []
sce00561.em3: [cpd:C00681] -> [rn:R02241] -> [cpd:C00416]
sce00561.em4: [] -> [rn:R02250, rn:R05333] -> [cpd:C00162]
sce00561.em5: [cpd:C06037] -> [rn:R04470] -> [cpd:C03692]
sce00561.em6: [cpd:C04046] -> [rn:R04377] -> [cpd:C06040]
sce00561.em7: [cpd:C00184] -> [rn:R01011] -> [cpd:C00111]

* path:sce00620 Pyruvate metabolism - Saccharomyces cerevisiae
sce00620.em1: [cpd:C00036] == [rn:R00341] == [cpd:C00074]
sce00620.em2: [cpd:C00084] == [rn:R00316, rn:R00710+R00711, rn:R00236] == [cpd:C00024]
sce00620.em3: [cpd:C00149] == [rn:R00342] == [cpd:C00036]
sce00620.em4: [cpd:C00149] == [rn:R00216+R00214] == [cpd:C00022]
sce00620.em5: [cpd:C00074] == [rn:R00341, rn:R00342] == [cpd:C00149]
sce00620.em6: [cpd:C00022] == [rn:R00342, rn:R00216+R00214] == [cpd:C00036]
sce00620.em7: [cpd:C00022] == [rn:R00341, rn:R00342, rn:R00216+R00214] == [cpd:C00074]
sce00620.em8: [] -> [rn:R00316, rn:R00236, rn:R00227] -> []
sce00620.em9: [cpd:C00024] -> [rn:R00238] -> [cpd:C00332]
sce00620.em10: [] -> [rn:R00344, rn:R00341, rn:R02320+R00200] -> []
sce00620.em11: [cpd:C00186] -> [rn:R00196, rn:R00209+R00210] -> [cpd:C00024]
sce00620.em12: [cpd:C00186] -> [rn:R00196, rn:R00344] -> [cpd:C00036]
sce00620.em13: [cpd:C00186] -> [rn:R00238, rn:R00196, rn:R00209+R00210] -> [cpd:C00332]
sce00620.em14: [cpd:C00022] -> [rn:R00209+R00210] -> [cpd:C00024]
sce00620.em15: [cpd:C00022] -> [rn:R00344] -> [cpd:C00036]
sce00620.em16: [cpd:C00186] -> [rn:R00196] -> [cpd:C00022]
sce00620.em17: [cpd:C00022] -> [rn:R00238, rn:R00209+R00210] -> [cpd:C00332]
sce00620.em18: [] -> [rn:R00472, rn:R00209+R00210, rn:R00216+R00214] -> []
sce00620.em19: [] -> [rn:R00344, rn:R00342, rn:R00216+R00214] -> []
sce00620.em20: [cpd:C00546] -> [rn:R00197, rn:R01736, rn:R00209+R00210, rn:R02530] -> [cpd:C00024]
sce00620.em21: [cpd:C00546] -> [rn:R00197, rn:R01736, rn:R00344, rn:R02530] -> [cpd:C00036]
sce00620.em22: [cpd:C00546] -> [rn:R00197, rn:R00238, rn:R01736, rn:R00209+R00210, rn:R02530] -> [cpd:C00332]
sce00620.em23: [cpd:C00546] -> [rn:R00197, rn:R01736, rn:R02530] -> [cpd:C00022]
sce00620.em24: [cpd:C00024] -> [rn:R00271] -> [cpd:C01251]
sce00620.em25: [cpd:C00186] -> [rn:R00196, rn:R00209+R00210, rn:R00271] -> [cpd:C01251]
sce00620.em26: [cpd:C00022] -> [rn:R00209+R00210, rn:R00271] -> [cpd:C01251]
sce00620.em27: [cpd:C00546] -> [rn:R00197, rn:R01736, rn:R00209+R00210, rn:R02530, rn:R00271] -> [cpd:C01251]
sce00620.em28: [cpd:C00074] -> [rn:R00209+R00210, rn:R02320+R00200] -> [cpd:C00024]
sce00620.em29: [cpd:C00074] -> [rn:R00344, rn:R02320+R00200] -> [cpd:C00036]
sce00620.em30: [cpd:C00074] -> [rn:R00238, rn:R00209+R00210, rn:R02320+R00200] -> [cpd:C00332]
sce00620.em31: [cpd:C00186] -> [rn:R00196, rn:R00344, rn:R00341] -> [cpd:C00074]
sce00620.em32: [cpd:C00074] -> [rn:R02320+R00200] -> [cpd:C00022]
sce00620.em33: [cpd:C00022] -> [rn:R00344, rn:R00341] -> [cpd:C00074]
sce00620.em34: [cpd:C00546] -> [rn:R00197, rn:R01736, rn:R00344, rn:R00341, rn:R02530] -> [cpd:C00074]
sce00620.em35: [cpd:C00074] -> [rn:R00209+R00210, rn:R00271, rn:R02320+R00200] -> [cpd:C01251]
sce00620.em36: [cpd:C00036] -> [rn:R00341, rn:R00209+R00210, rn:R02320+R00200] -> [cpd:C00024]
sce00620.em37: [cpd:C00036] -> [rn:R00238, rn:R00341, rn:R00209+R00210, rn:R02320+R00200] -> [cpd:C00332]
sce00620.em38: [cpd:C00036] -> [rn:R00341, rn:R02320+R00200] -> [cpd:C00022]
sce00620.em39: [cpd:C00036] -> [rn:R00341, rn:R00209+R00210, rn:R00271, rn:R02320+R00200] -> [cpd:C01251]
sce00620.em40: [] -> [rn:R00341, rn:R00472, rn:R00209+R00210, rn:R00342, rn:R02320+R00200] -> []
sce00620.em41: [] -> [rn:R00341, rn:R00342, rn:R00216+R00214, rn:R02320+R00200] -> []
sce00620.em42: [cpd:C00024] -> [rn:R00710+R00711, rn:R00227] -> [cpd:C00084]
sce00620.em43: [cpd:C00084] -> [rn:R00316, rn:R00710+R00711, rn:R00236, rn:R00238] -> [cpd:C00332]
sce00620.em44: [cpd:C00186] -> [rn:R00710+R00711, rn:R00196, rn:R00209+R00210, rn:R00227] -> [cpd:C00084]
sce00620.em45: [cpd:C00186] -> [rn:R00316, rn:R00710+R00711, rn:R00236, rn:R00196, rn:R00209+R00210] -> [cpd:C00084]
sce00620.em46: [cpd:C00022] -> [rn:R00710+R00711, rn:R00209+R00210, rn:R00227] -> [cpd:C00084]
sce00620.em47: [cpd:C00022] -> [rn:R00316, rn:R00710+R00711, rn:R00236, rn:R00209+R00210] -> [cpd:C00084]
sce00620.em48: [cpd:C00546] -> [rn:R00197, rn:R00710+R00711, rn:R01736, rn:R00209+R00210, rn:R00227, rn:R02530] -> [cpd:C00084]
sce00620.em49: [cpd:C00546] -> [rn:R00197, rn:R00316, rn:R00710+R00711, rn:R00236, rn:R01736, rn:R00209+R00210, rn:R02530] -> [cpd:C00084]
sce00620.em50: [cpd:C00084] -> [rn:R00316, rn:R00710+R00711, rn:R00236, rn:R00271] -> [cpd:C01251]
sce00620.em51: [cpd:C00074] -> [rn:R00710+R00711, rn:R00209+R00210, rn:R00227, rn:R02320+R00200] -> [cpd:C00084]
sce00620.em52: [cpd:C00074] -> [rn:R00316, rn:R00710+R00711, rn:R00236, rn:R00209+R00210, rn:R02320+R00200] -> [cpd:C00084]
sce00620.em53: [cpd:C00036] -> [rn:R00710+R00711, rn:R00341, rn:R00209+R00210, rn:R00227, rn:R02320+R00200] -> [cpd:C00084]
sce00620.em54: [cpd:C00036] -> [rn:R00316, rn:R00710+R00711, rn:R00236, rn:R00341, rn:R00209+R00210, rn:R02320+R00200] -> [cpd:C00084]
sce00620.em55: [cpd:C00024] -> [rn:R01213] -> [cpd:C02504]
sce00620.em56: [cpd:C00186] -> [rn:R01213, rn:R00196, rn:R00209+R00210] -> [cpd:C02504]
sce00620.em57: [cpd:C00022] -> [rn:R01213, rn:R00209+R00210] -> [cpd:C02504]
sce00620.em58: [cpd:C00546] -> [rn:R00197, rn:R01213, rn:R01736, rn:R00209+R00210, rn:R02530] -> [cpd:C02504]
sce00620.em59: [cpd:C00074] -> [rn:R01213, rn:R00209+R00210, rn:R02320+R00200] -> [cpd:C02504]
sce00620.em60: [cpd:C00036] -> [rn:R01213, rn:R00341, rn:R00209+R00210, rn:R02320+R00200] -> [cpd:C02504]
sce00620.em61: [cpd:C00084] -> [rn:R00316, rn:R01213, rn:R00710+R00711, rn:R00236] -> [cpd:C02504]
sce00620.em62: [cpd:C00024] -> [rn:R00742] -> [cpd:C00083]
sce00620.em63: [cpd:C00186] -> [rn:R00742, rn:R00196, rn:R00209+R00210] -> [cpd:C00083]
sce00620.em64: [cpd:C00022] -> [rn:R00742, rn:R00209+R00210] -> [cpd:C00083]
sce00620.em65: [cpd:C00546] -> [rn:R00742, rn:R00197, rn:R01736, rn:R00209+R00210, rn:R02530] -> [cpd:C00083]
sce00620.em66: [cpd:C00074] -> [rn:R00742, rn:R00209+R00210, rn:R02320+R00200] -> [cpd:C00083]
sce00620.em67: [cpd:C00036] -> [rn:R00742, rn:R00341, rn:R00209+R00210, rn:R02320+R00200] -> [cpd:C00083]
sce00620.em68: [cpd:C00084] -> [rn:R00742, rn:R00316, rn:R00710+R00711, rn:R00236] -> [cpd:C00083]
sce00620.em69: [cpd:C00024] -> [rn:R00344, rn:R00472, rn:R00216+R00214] -> [cpd:C00036]
sce00620.em70: [cpd:C00024] -> [rn:R00344, rn:R00341, rn:R00472, rn:R00216+R00214] -> [cpd:C00074]
sce00620.em71: [cpd:C00024] -> [rn:R00341, rn:R00472, rn:R00342, rn:R02320+R00200] -> [cpd:C00022]
sce00620.em72: [cpd:C00084] -> [rn:R00316, rn:R00710+R00711, rn:R00236, rn:R00344, rn:R00472, rn:R00216+R00214] -> [cpd:C00036]
sce00620.em73: [cpd:C00084] -> [rn:R00316, rn:R00710+R00711, rn:R00236, rn:R00344, rn:R00341, rn:R00472, rn:R00216+R00214] -> [cpd:C00074]
sce00620.em74: [cpd:C00084] -> [rn:R00316, rn:R00710+R00711, rn:R00236, rn:R00341, rn:R00472, rn:R00342, rn:R02320+R00200] -> [cpd:C00022]
sce00620.em75: [cpd:C00024] -> [rn:R00472] -> [cpd:C00149]
sce00620.em76: [cpd:C00186] -> [rn:R00196, rn:R00472, rn:R00209+R00210] -> [cpd:C00149]
sce00620.em77: [cpd:C00186] -> [rn:R00196, rn:R00344, rn:R00342] -> [cpd:C00149]
sce00620.em78: [cpd:C00022] -> [rn:R00472, rn:R00209+R00210] -> [cpd:C00149]
sce00620.em79: [cpd:C00022] -> [rn:R00344, rn:R00342] -> [cpd:C00149]
sce00620.em80: [cpd:C00149] -> [rn:R00209+R00210, rn:R00216+R00214] -> [cpd:C00024]
sce00620.em81: [cpd:C00149] -> [rn:R00344, rn:R00216+R00214] -> [cpd:C00036]
sce00620.em82: [cpd:C00186] -> [rn:R00196, rn:R00216+R00214] -> [cpd:C00149]
sce00620.em83: [cpd:C00149] -> [rn:R00238, rn:R00209+R00210, rn:R00216+R00214] -> [cpd:C00332]
sce00620.em84: [cpd:C00546] -> [rn:R00197, rn:R01736, rn:R00472, rn:R00209+R00210, rn:R02530] -> [cpd:C00149]
sce00620.em85: [cpd:C00546] -> [rn:R00197, rn:R01736, rn:R00344, rn:R00342, rn:R02530] -> [cpd:C00149]
sce00620.em86: [cpd:C00546] -> [rn:R00197, rn:R01736, rn:R00216+R00214, rn:R02530] -> [cpd:C00149]
sce00620.em87: [cpd:C00149] -> [rn:R00209+R00210, rn:R00216+R00214, rn:R00271] -> [cpd:C01251]
sce00620.em88: [cpd:C00074] -> [rn:R00472, rn:R00209+R00210, rn:R02320+R00200] -> [cpd:C00149]
sce00620.em89: [cpd:C00074] -> [rn:R00344, rn:R00342, rn:R02320+R00200] -> [cpd:C00149]
sce00620.em90: [cpd:C00074] -> [rn:R00216+R00214, rn:R02320+R00200] -> [cpd:C00149]
sce00620.em91: [cpd:C00149] -> [rn:R00344, rn:R00341, rn:R00216+R00214] -> [cpd:C00074]
sce00620.em92: [cpd:C00036] -> [rn:R00341, rn:R00472, rn:R00209+R00210, rn:R02320+R00200] -> [cpd:C00149]
sce00620.em93: [cpd:C00036] -> [rn:R00341, rn:R00216+R00214, rn:R02320+R00200] -> [cpd:C00149]
sce00620.em94: [cpd:C00149] -> [rn:R00341, rn:R00209+R00210, rn:R00342, rn:R02320+R00200] -> [cpd:C00024]
sce00620.em95: [cpd:C00149] -> [rn:R00238, rn:R00341, rn:R00209+R00210, rn:R00342, rn:R02320+R00200] -> [cpd:C00332]
sce00620.em96: [cpd:C00149] -> [rn:R00341, rn:R00342, rn:R02320+R00200] -> [cpd:C00022]
sce00620.em97: [cpd:C00149] -> [rn:R00341, rn:R00209+R00210, rn:R00342, rn:R00271, rn:R02320+R00200] -> [cpd:C01251]
sce00620.em98: [cpd:C00084] -> [rn:R00316, rn:R00710+R00711, rn:R00236, rn:R00472] -> [cpd:C00149]
sce00620.em99: [cpd:C00149] -> [rn:R00710+R00711, rn:R00209+R00210, rn:R00227, rn:R00216+R00214] -> [cpd:C00084]
sce00620.em100: [cpd:C00149] -> [rn:R00316, rn:R00710+R00711, rn:R00236, rn:R00209+R00210, rn:R00216+R00214] -> [cpd:C00084]
sce00620.em101: [cpd:C00149] -> [rn:R00710+R00711, rn:R00341, rn:R00209+R00210, rn:R00342, rn:R00227, rn:R02320+R00200] -> [cpd:C00084]
sce00620.em102: [cpd:C00149] -> [rn:R00316, rn:R00710+R00711, rn:R00236, rn:R00341, rn:R00209+R00210, rn:R00342, rn:R02320+R00200] -> [cpd:C00084]
sce00620.em103: [cpd:C00149] -> [rn:R01213, rn:R00209+R00210, rn:R00216+R00214] -> [cpd:C02504]
sce00620.em104: [cpd:C00149] -> [rn:R01213, rn:R00341, rn:R00209+R00210, rn:R00342, rn:R02320+R00200] -> [cpd:C02504]
sce00620.em105: [cpd:C00149] -> [rn:R00742, rn:R00209+R00210, rn:R00216+R00214] -> [cpd:C00083]
sce00620.em106: [cpd:C00149] -> [rn:R00742, rn:R00341, rn:R00209+R00210, rn:R00342, rn:R02320+R00200] -> [cpd:C00083]
sce00620.em107: [cpd:C00024] -> [rn:R00472, rn:R00342] -> [cpd:C00036]
sce00620.em108: [cpd:C00186] -> [rn:R00196, rn:R00472, rn:R00209+R00210, rn:R00342] -> [cpd:C00036]
sce00620.em109: [cpd:C00022] -> [rn:R00472, rn:R00209+R00210, rn:R00342] -> [cpd:C00036]
sce00620.em110: [cpd:C00036] -> [rn:R00209+R00210, rn:R00342, rn:R00216+R00214] -> [cpd:C00024]
sce00620.em111: [cpd:C00186] -> [rn:R00196, rn:R00342, rn:R00216+R00214] -> [cpd:C00036]
sce00620.em112: [cpd:C00036] -> [rn:R00238, rn:R00209+R00210, rn:R00342, rn:R00216+R00214] -> [cpd:C00332]
sce00620.em113: [cpd:C00546] -> [rn:R00197, rn:R01736, rn:R00472, rn:R00209+R00210, rn:R00342, rn:R02530] -> [cpd:C00036]
sce00620.em114: [cpd:C00546] -> [rn:R00197, rn:R01736, rn:R00342, rn:R00216+R00214, rn:R02530] -> [cpd:C00036]
sce00620.em115: [cpd:C00036] -> [rn:R00209+R00210, rn:R00342, rn:R00216+R00214, rn:R00271] -> [cpd:C01251]
sce00620.em116: [cpd:C00074] -> [rn:R00472, rn:R00209+R00210, rn:R00342, rn:R02320+R00200] -> [cpd:C00036]
sce00620.em117: [cpd:C00074] -> [rn:R00342, rn:R00216+R00214, rn:R02320+R00200] -> [cpd:C00036]
sce00620.em118: [cpd:C00084] -> [rn:R00316, rn:R00710+R00711, rn:R00236, rn:R00472, rn:R00342] -> [cpd:C00036]
sce00620.em119: [cpd:C00036] -> [rn:R00710+R00711, rn:R00209+R00210, rn:R00342, rn:R00227, rn:R00216+R00214] -> [cpd:C00084]
sce00620.em120: [cpd:C00036] -> [rn:R00316, rn:R00710+R00711, rn:R00236, rn:R00209+R00210, rn:R00342, rn:R00216+R00214] -> [cpd:C00084]
sce00620.em121: [cpd:C00036] -> [rn:R01213, rn:R00209+R00210, rn:R00342, rn:R00216+R00214] -> [cpd:C02504]
sce00620.em122: [cpd:C00036] -> [rn:R00742, rn:R00209+R00210, rn:R00342, rn:R00216+R00214] -> [cpd:C00083]
sce00620.em123: [cpd:C00024] -> [rn:R00472, rn:R00216+R00214] -> [cpd:C00022]
sce00620.em124: [cpd:C00084] -> [rn:R00316, rn:R00710+R00711, rn:R00236, rn:R00472, rn:R00216+R00214] -> [cpd:C00022]
sce00620.em125: [cpd:C00024] -> [rn:R00341, rn:R00472, rn:R00342] -> [cpd:C00074]
sce00620.em126: [cpd:C00186] -> [rn:R00196, rn:R00341, rn:R00472, rn:R00209+R00210, rn:R00342] -> [cpd:C00074]
sce00620.em127: [cpd:C00022] -> [rn:R00341, rn:R00472, rn:R00209+R00210, rn:R00342] -> [cpd:C00074]
sce00620.em128: [cpd:C00074] -> [rn:R00341, rn:R00209+R00210, rn:R00342, rn:R00216+R00214] -> [cpd:C00024]
sce00620.em129: [cpd:C00186] -> [rn:R00196, rn:R00341, rn:R00342, rn:R00216+R00214] -> [cpd:C00074]
sce00620.em130: [cpd:C00074] -> [rn:R00238, rn:R00341, rn:R00209+R00210, rn:R00342, rn:R00216+R00214] -> [cpd:C00332]
sce00620.em131: [cpd:C00546] -> [rn:R00197, rn:R01736, rn:R00341, rn:R00472, rn:R00209+R00210, rn:R00342, rn:R02530] -> [cpd:C00074]
sce00620.em132: [cpd:C00546] -> [rn:R00197, rn:R01736, rn:R00341, rn:R00342, rn:R00216+R00214, rn:R02530] -> [cpd:C00074]
sce00620.em133: [cpd:C00074] -> [rn:R00341, rn:R00209+R00210, rn:R00342, rn:R00216+R00214, rn:R00271] -> [cpd:C01251]
sce00620.em134: [cpd:C00084] -> [rn:R00316, rn:R00710+R00711, rn:R00236, rn:R00341, rn:R00472, rn:R00342] -> [cpd:C00074]
sce00620.em135: [cpd:C00074] -> [rn:R00710+R00711, rn:R00341, rn:R00209+R00210, rn:R00342, rn:R00227, rn:R00216+R00214] -> [cpd:C00084]
sce00620.em136: [cpd:C00074] -> [rn:R00316, rn:R00710+R00711, rn:R00236, rn:R00341, rn:R00209+R00210, rn:R00342, rn:R00216+R00214] -> [cpd:C00084]
sce00620.em137: [cpd:C00074] -> [rn:R01213, rn:R00341, rn:R00209+R00210, rn:R00342, rn:R00216+R00214] -> [cpd:C02504]
sce00620.em138: [cpd:C00074] -> [rn:R00742, rn:R00341, rn:R00209+R00210, rn:R00342, rn:R00216+R00214] -> [cpd:C00083]
sce00620.em139: [cpd:C00546] -> [rn:R02531, rn:R02577] -> [cpd:C00583]

* path:sce00903 Limonene and pinene degradation - Saccharomyces cerevisiae
sce00903.em1: [cpd:C11929] -> [rn:R06369] -> [cpd:C11934]
sce00903.em2: [cpd:C11383] -> [rn:R06372] -> [cpd:C11412]
sce00903.em3: [cpd:C11948] -> [rn:R06414] -> [cpd:C11949]
sce00903.em4: [cpd:C11418] -> [rn:R06393] -> [cpd:C11420]
sce00903.em5: [cpd:C11414] -> [rn:R06392] -> [cpd:C11417]
sce00903.em6: [cpd:C01767] -> [rn:R06373] -> [cpd:C11398]
sce00903.em7: [cpd:C11402] -> [rn:R06390] -> [cpd:C11404]
sce00903.em8: [cpd:C02576] -> [rn:R06366] -> [cpd:C11924]
sce00903.em9: [cpd:C11403] -> [rn:R06391] -> [cpd:C11406]

* path:sce00330 Arginine and proline metabolism - Saccharomyces cerevisiae
sce00330.em1: [cpd:C00062] == [rn:R03646] == [cpd:C02163]
sce00330.em2: [cpd:C00077, cpd:C00049, cpd:C00169] == [rn:R01954, rn:R01398, rn:R01086] == [cpd:C00122, cpd:C00062]
sce00330.em3: [cpd:C00122, cpd:C02163] == [rn:R01954, rn:R01398, rn:R01086, rn:R03646] == [cpd:C00077, cpd:C00049, cpd:C00169]
sce00330.em4: [cpd:C03415] == [rn:R04217] == [cpd:C05932]
sce00330.em5: [] -> [rn:R03294+R03295, rn:R03291+R03293] -> []
sce00330.em6: [] -> [rn:R04444+R04445, rn:R04443, rn:R05051] -> []
sce00330.em7: [] -> [rn:R00245, rn:R03314, rn:R00708+R00707] -> []
sce00330.em8: [cpd:C00555] -> [rn:R01986] -> [cpd:C00334]
sce00330.em9: [cpd:C00077] -> [rn:R00670] -> [cpd:C00134]
sce00330.em10: [cpd:C00077] -> [rn:R00667, rn:R03661, rn:R01248+R01251+R01253, rn:R03314] -> [cpd:C02702]
sce00330.em11: [cpd:C00049, cpd:C00169] -> [rn:R01954, rn:R01398, rn:R00551, rn:R01086] -> [cpd:C00122, cpd:C00086]
sce00330.em12: [cpd:C00019, cpd:C00134] -> [rn:R02869, rn:R01920, rn:R00178] -> [cpd:C00750, cpd:C00170]
sce00330.em13: [cpd:C00077, cpd:C00019] -> [rn:R02869, rn:R01920, rn:R00178, rn:R00670] -> [cpd:C00750, cpd:C00170]
sce00330.em14: [cpd:C00062] -> [rn:R00551, rn:R00670] -> [cpd:C00086, cpd:C00134]
sce00330.em15: [cpd:C00062] -> [rn:R00551] -> [cpd:C00077, cpd:C00086]
sce00330.em16: [cpd:C00062] -> [rn:R00667, rn:R03661, rn:R00551, rn:R01248+R01251+R01253, rn:R03314] -> [cpd:C02702, cpd:C00086]
sce00330.em17: [cpd:C00122, cpd:C00062] -> [rn:R01954, rn:R01398, rn:R00670, rn:R01086] -> [cpd:C00049, cpd:C00169, cpd:C00134]
sce00330.em18: [cpd:C00122, cpd:C00062] -> [rn:R01954, rn:R00667, rn:R01398, rn:R03661, rn:R01248+R01251+R01253, rn:R03314, rn:R01086] -> [cpd:C00049, cpd:C02702, cpd:C00169]
sce00330.em19: [cpd:C00019, cpd:C00062] -> [rn:R02869, rn:R00551, rn:R01920, rn:R00178, rn:R00670] -> [cpd:C00750, cpd:C00170, cpd:C00086]
sce00330.em20: [cpd:C00019, cpd:C00122, cpd:C00062] -> [rn:R02869, rn:R01954, rn:R01398, rn:R01920, rn:R00178, rn:R00670, rn:R01086] -> [cpd:C00049, cpd:C00750, cpd:C00170, cpd:C00169]
sce00330.em21: [cpd:C02163] -> [rn:R00551, rn:R00670, rn:R03646] -> [cpd:C00086, cpd:C00134]
sce00330.em22: [cpd:C02163] -> [rn:R00551, rn:R03646] -> [cpd:C00077, cpd:C00086]
sce00330.em23: [cpd:C02163] -> [rn:R00667, rn:R03661, rn:R00551, rn:R01248+R01251+R01253, rn:R03314, rn:R03646] -> [cpd:C02702, cpd:C00086]
sce00330.em24: [cpd:C00122, cpd:C02163] -> [rn:R01954, rn:R01398, rn:R00670, rn:R01086, rn:R03646] -> [cpd:C00049, cpd:C00169, cpd:C00134]
sce00330.em25: [cpd:C00122, cpd:C02163] -> [rn:R01954, rn:R00667, rn:R01398, rn:R03661, rn:R01248+R01251+R01253, rn:R03314, rn:R01086, rn:R03646] -> [cpd:C00049, cpd:C02702, cpd:C00169]
sce00330.em26: [cpd:C00019, cpd:C02163] -> [rn:R02869, rn:R00551, rn:R01920, rn:R00178, rn:R00670, rn:R03646] -> [cpd:C00750, cpd:C00170, cpd:C00086]
sce00330.em27: [cpd:C00019, cpd:C00122, cpd:C02163] -> [rn:R02869, rn:R01954, rn:R01398, rn:R01920, rn:R00178, rn:R00670, rn:R01086, rn:R03646] -> [cpd:C00049, cpd:C00750, cpd:C00170, cpd:C00169]
sce00330.em28: [cpd:C05936] -> [rn:R05050] -> [cpd:C02946]
sce00330.em29: [cpd:C03078] -> [rn:R03180] -> [cpd:C01035]

* path:sce00361 gamma-Hexachlorocyclohexane degradation - Saccharomyces cerevisiae
sce00361.em1: [cpd:C12838] -> [rn:R06838] -> [cpd:C02222]
sce00361.em2: [cpd:C03360] -> [rn:R03024] -> [cpd:C00870]
sce00361.em3: [cpd:C12834] -> [rn:R06835] -> [cpd:C12835]
sce00361.em4: [cpd:C06595] -> [rn:R05386, rn:R05387] -> [cpd:C06597]
sce00361.em5: [cpd:C06604] -> [rn:R05259] -> [cpd:C06606]
sce00361.em6: [cpd:C06599] -> [rn:R05269, rn:R05267, rn:R05243, rn:R05246] -> [cpd:C06603]

* path:sce00632 Benzoate degradation via CoA ligation - Saccharomyces cerevisiae
sce00632.em1: [cpd:C06715] -> [rn:R05586] -> [cpd:C00527]
sce00632.em2: [cpd:C09815] -> [rn:R05590] -> [cpd:C00180]
sce00632.em3: [cpd:C09814] -> [rn:R05591] -> [cpd:C00180]
sce00632.em4: [cpd:C00146] -> [rn:R05625] -> [cpd:C02734]
sce00632.em5: [cpd:C06723] -> [rn:R05601] -> [cpd:C06714]
sce00632.em6: [cpd:C00332] -> [rn:R00238] -> [cpd:C00024]
sce00632.em7: [cpd:C06749] -> [rn:R05602] -> [cpd:C09824]

* path:sce04010 MAPK signaling pathway - Saccharomyces cerevisiae

* path:sce00072 Synthesis and degradation of ketone bodies - Saccharomyces cerevisiae
sce00072.em1: [cpd:C00024] == [rn:R00238] == [cpd:C00332]
sce00072.em2: [cpd:C00332, cpd:C00024] -> [rn:R01978] -> [cpd:C00356]
sce00072.em3: [cpd:C00332] -> [rn:R00238, rn:R01978] -> [cpd:C00356]
sce00072.em4: [cpd:C00024] -> [rn:R00238, rn:R01978] -> [cpd:C00356]

* path:sce00230 Purine metabolism - Saccharomyces cerevisiae
sce00230.em1: [cpd:C00002] == [rn:R00441, rn:R00435] == [cpd:C00044]
sce00230.em2: [cpd:C04494] == [rn:R03409] == [cpd:C01228]
sce00230.em3: [cpd:C00008] == [rn:R00124+R00200+R00086] == [cpd:C00002]
sce00230.em4: [cpd:C00008] == [rn:R00124+R00200+R00086, rn:R00441, rn:R00435] == [cpd:C00044]
sce00230.em5: [cpd:C00387] == [rn:R02147, rn:R01969] == [cpd:C00330]
sce00230.em6: [cpd:C01344] == [rn:R03530] == [cpd:C01345]
sce00230.em7: [cpd:C00360] == [rn:R00376, rn:R02090, rn:R00375, rn:R01547, rn:R01137+R01138, rn:R01857+R01858] == [cpd:C00362]
sce00230.em8: [cpd:C00044] == [rn:R01229, rn:R00332+R00328, rn:R00330+R00430+R00335, rn:R01969] == [cpd:C00330]
sce00230.em9: [cpd:C00044] == [rn:R01229, rn:R00332+R00328, rn:R00330+R00430+R00335, rn:R02147] == [cpd:C00387]
sce00230.em10: [cpd:C00002] == [rn:R01229, rn:R00332+R00328, rn:R00330+R00430+R00335, rn:R00441, rn:R00435, rn:R01969] == [cpd:C00330]
sce00230.em11: [cpd:C00002] == [rn:R01229, rn:R00332+R00328, rn:R00330+R00430+R00335, rn:R00441, rn:R00435, rn:R02147] == [cpd:C00387]
sce00230.em12: [cpd:C00008] == [rn:R01229, rn:R00332+R00328, rn:R00124+R00200+R00086, rn:R00330+R00430+R00335, rn:R00441, rn:R00435, rn:R01969] == [cpd:C00330]
sce00230.em13: [cpd:C00008] == [rn:R01229, rn:R00332+R00328, rn:R00124+R00200+R00086, rn:R00330+R00430+R00335, rn:R00441, rn:R00435, rn:R02147] == [cpd:C00387]
sce00230.em14: [cpd:C03373] == [rn:R04209, rn:R04591, rn:R04559] == [cpd:C04677]
sce00230.em15: [] == [rn:R00185, rn:R01561, rn:R00190] == []
sce00230.em16: [cpd:C04677] == [rn:R04378] == [cpd:C04051]
sce00230.em17: [cpd:C04051] == [rn:R04378, rn:R04209, rn:R04591, rn:R04559] == [cpd:C03373]
sce00230.em18: [] -> [rn:R01234, rn:R00332+R00328, rn:R00434, rn:R00330+R00430+R00335] -> []
sce00230.em19: [cpd:C00044] -> [rn:R02019, rn:R02090, rn:R00330+R00430+R00335] -> [cpd:C00362]
sce00230.em20: [cpd:C00002] -> [rn:R02019, rn:R02090, rn:R00330+R00430+R00335, rn:R00441, rn:R00435] -> [cpd:C00362]
sce00230.em21: [] -> [rn:R01135, rn:R01083, rn:R00181] -> [cpd:C00014]
sce00230.em22: [] -> [rn:R00191, rn:R00124+R00200+R00086, rn:R00089, rn:R00127+R00122] -> []
sce00230.em23: [cpd:C00008] -> [rn:R00124+R00200+R00086, rn:R02019, rn:R02090, rn:R00330+R00430+R00335, rn:R00441, rn:R00435] -> [cpd:C00362]
sce00230.em24: [cpd:C00002] -> [rn:R00191, rn:R00089, rn:R00127+R00122] -> [cpd:C00008]
sce00230.em25: [cpd:C00044] -> [rn:R00191, rn:R00089, rn:R00127+R00122, rn:R00441, rn:R00435] -> [cpd:C00008]
sce00230.em26: [cpd:C00064, cpd:C00119] -> [rn:R01072] -> [cpd:C03090]
sce00230.em27: [cpd:C00330] -> [rn:R01676, rn:R02297, rn:R01969] -> [cpd:C01762]
sce00230.em28: [cpd:C00387] -> [rn:R01676, rn:R02297, rn:R02147] -> [cpd:C01762]
sce00230.em29: [cpd:C00064, cpd:C00301] -> [rn:R01049, rn:R01072, rn:R01054] -> [cpd:C03090]
sce00230.em30: [cpd:C00301] -> [rn:R01049, rn:R01054] -> [cpd:C00119]
sce00230.em31: [cpd:C00044] -> [rn:R00376, rn:R02019, rn:R00330+R00430+R00335, rn:R00375, rn:R01547, rn:R01137+R01138, rn:R01857+R01858] -> [cpd:C00360]
sce00230.em32: [cpd:C00002] -> [rn:R00376, rn:R02019, rn:R00330+R00430+R00335, rn:R00375, rn:R01547, rn:R00441, rn:R00435, rn:R01137+R01138, rn:R01857+R01858] -> [cpd:C00360]
sce00230.em33: [cpd:C00002] -> [rn:R00191, rn:R00089, rn:R02017, rn:R01547, rn:R00127+R00122] -> [cpd:C00360]
sce00230.em34: [cpd:C00044] -> [rn:R00191, rn:R00089, rn:R02017, rn:R01547, rn:R00127+R00122, rn:R00441, rn:R00435] -> [cpd:C00360]
sce00230.em35: [cpd:C00008] -> [rn:R02017, rn:R01547] -> [cpd:C00360]
sce00230.em36: [cpd:C00008] -> [rn:R00376, rn:R00124+R00200+R00086, rn:R02019, rn:R00330+R00430+R00335, rn:R00375, rn:R01547, rn:R00441, rn:R00435, rn:R01137+R01138, rn:R01857+R01858] -> [cpd:C00360]
sce00230.em37: [cpd:C00002] -> [rn:R00124+R00200+R00086, rn:R02017, rn:R01547] -> [cpd:C00360]
sce00230.em38: [cpd:C00044] -> [rn:R00124+R00200+R00086, rn:R02017, rn:R01547, rn:R00441, rn:R00435] -> [cpd:C00360]
sce00230.em39: [cpd:C00002] -> [rn:R00191, rn:R00376, rn:R02090, rn:R00089, rn:R00375, rn:R02017, rn:R00127+R00122, rn:R01137+R01138, rn:R01857+R01858] -> [cpd:C00362]
sce00230.em40: [cpd:C00044] -> [rn:R00191, rn:R00376, rn:R02090, rn:R00089, rn:R00375, rn:R02017, rn:R00127+R00122, rn:R00441, rn:R00435, rn:R01137+R01138, rn:R01857+R01858] -> [cpd:C00362]
sce00230.em41: [cpd:C00008] -> [rn:R00376, rn:R02090, rn:R00375, rn:R02017, rn:R01137+R01138, rn:R01857+R01858] -> [cpd:C00362]
sce00230.em42: [cpd:C00002] -> [rn:R00376, rn:R00124+R00200+R00086, rn:R02090, rn:R00375, rn:R02017, rn:R01137+R01138, rn:R01857+R01858] -> [cpd:C00362]
sce00230.em43: [cpd:C00044] -> [rn:R00376, rn:R00124+R00200+R00086, rn:R02090, rn:R00375, rn:R02017, rn:R00441, rn:R00435, rn:R01137+R01138, rn:R01857+R01858] -> [cpd:C00362]
sce00230.em44: [] -> [rn:R00191, rn:R00332+R00328, rn:R01130, rn:R00330+R00430+R00335, rn:R00089, rn:R00181, rn:R01230+R01231, rn:R00441, rn:R00435] -> [cpd:C00014]
sce00230.em45: [] -> [rn:R00332+R00328, rn:R01130, rn:R00124+R00200+R00086, rn:R00330+R00430+R00335, rn:R00181, rn:R01230+R01231, rn:R00127+R00122, rn:R00441, rn:R00435] -> [cpd:C00014]
sce00230.em46: [cpd:C00044] -> [rn:R01234, rn:R00332+R00328, rn:R02019, rn:R00434, rn:R02090] -> [cpd:C00362]
sce00230.em47: [cpd:C00044] -> [rn:R01229, rn:R01234, rn:R00434, rn:R01676, rn:R02297] -> [cpd:C01762]
sce00230.em48: [cpd:C00044] -> [rn:R00376, rn:R01234, rn:R00332+R00328, rn:R02019, rn:R00434, rn:R00375, rn:R01547, rn:R01137+R01138, rn:R01857+R01858] -> [cpd:C00360]
sce00230.em49: [cpd:C00002] -> [rn:R01234, rn:R00332+R00328, rn:R02019, rn:R00434, rn:R02090, rn:R00441, rn:R00435] -> [cpd:C00362]
sce00230.em50: [cpd:C00002] -> [rn:R01229, rn:R01234, rn:R00434, rn:R01676, rn:R02297, rn:R00441, rn:R00435] -> [cpd:C01762]
sce00230.em51: [cpd:C00002] -> [rn:R00376, rn:R01234, rn:R00332+R00328, rn:R02019, rn:R00434, rn:R00375, rn:R01547, rn:R00441, rn:R00435, rn:R01137+R01138, rn:R01857+R01858] -> [cpd:C00360]
sce00230.em52: [cpd:C00008] -> [rn:R01234, rn:R00332+R00328, rn:R00124+R00200+R00086, rn:R02019, rn:R00434, rn:R02090, rn:R00441, rn:R00435] -> [cpd:C00362]
sce00230.em53: [cpd:C00008] -> [rn:R01229, rn:R01234, rn:R00124+R00200+R00086, rn:R00434, rn:R01676, rn:R02297, rn:R00441, rn:R00435] -> [cpd:C01762]
sce00230.em54: [cpd:C00008] -> [rn:R00376, rn:R01234, rn:R00332+R00328, rn:R00124+R00200+R00086, rn:R02019, rn:R00434, rn:R00375, rn:R01547, rn:R00441, rn:R00435, rn:R01137+R01138, rn:R01857+R01858] -> [cpd:C00360]
sce00230.em55: [cpd:C00044] -> [rn:R01229, rn:R00332+R00328, rn:R01676, rn:R00330+R00430+R00335, rn:R02297] -> [cpd:C01762]
sce00230.em56: [cpd:C00002] -> [rn:R01229, rn:R00332+R00328, rn:R01676, rn:R00330+R00430+R00335, rn:R02297, rn:R00441, rn:R00435] -> [cpd:C01762]
sce00230.em57: [cpd:C00008] -> [rn:R01229, rn:R00332+R00328, rn:R00124+R00200+R00086, rn:R01676, rn:R00330+R00430+R00335, rn:R02297, rn:R00441, rn:R00435] -> [cpd:C01762]
sce00230.em58: [cpd:C00044] -> [rn:R01229, rn:R01234, rn:R00434, rn:R01969] -> [cpd:C00330]
sce00230.em59: [cpd:C00002] -> [rn:R01229, rn:R01234, rn:R00434, rn:R00441, rn:R00435, rn:R01969] -> [cpd:C00330]
sce00230.em60: [cpd:C00330] -> [rn:R01229, rn:R00332+R00328, rn:R02019, rn:R02090, rn:R01969] -> [cpd:C00362]
sce00230.em61: [cpd:C00008] -> [rn:R01229, rn:R01234, rn:R00124+R00200+R00086, rn:R00434, rn:R00441, rn:R00435, rn:R01969] -> [cpd:C00330]
sce00230.em62: [cpd:C00330] -> [rn:R00191, rn:R01229, rn:R00332+R00328, rn:R00330+R00430+R00335, rn:R00089, rn:R00127+R00122, rn:R00441, rn:R00435, rn:R01969] -> [cpd:C00008]
sce00230.em63: [cpd:C00330] -> [rn:R00376, rn:R01229, rn:R00332+R00328, rn:R02019, rn:R00375, rn:R01547, rn:R01969, rn:R01137+R01138, rn:R01857+R01858] -> [cpd:C00360]
sce00230.em64: [cpd:C00330] -> [rn:R00191, rn:R01229, rn:R00332+R00328, rn:R00330+R00430+R00335, rn:R00089, rn:R02017, rn:R01547, rn:R00127+R00122, rn:R00441, rn:R00435, rn:R01969] -> [cpd:C00360]
sce00230.em65: [cpd:C00330] -> [rn:R01229, rn:R00332+R00328, rn:R00124+R00200+R00086, rn:R00330+R00430+R00335, rn:R02017, rn:R01547, rn:R00441, rn:R00435, rn:R01969] -> [cpd:C00360]
sce00230.em66: [cpd:C00330] -> [rn:R00376, rn:R01229, rn:R00332+R00328, rn:R00330+R00430+R00335, rn:R00089, rn:R00441, rn:R00127+R00122, rn:R01857+R01858, rn:R01137+R01138, rn:R00191, rn:R02090, rn:R00375, rn:R02017, rn:R00435, rn:R01969] -> [cpd:C00362]
sce00230.em67: [cpd:C00330] -> [rn:R00376, rn:R01229, rn:R00332+R00328, rn:R00330+R00430+R00335, rn:R00441, rn:R01857+R01858, rn:R01137+R01138, rn:R00124+R00200+R00086, rn:R02090, rn:R00375, rn:R02017, rn:R00435, rn:R01969] -> [cpd:C00362]
sce00230.em68: [cpd:C00044] -> [rn:R01229, rn:R01234, rn:R00434, rn:R02147] -> [cpd:C00387]
sce00230.em69: [cpd:C00002] -> [rn:R01229, rn:R01234, rn:R00434, rn:R00441, rn:R00435, rn:R02147] -> [cpd:C00387]
sce00230.em70: [cpd:C00387] -> [rn:R01229, rn:R00332+R00328, rn:R02019, rn:R02090, rn:R02147] -> [cpd:C00362]
sce00230.em71: [cpd:C00008] -> [rn:R01229, rn:R01234, rn:R00124+R00200+R00086, rn:R00434, rn:R00441, rn:R00435, rn:R02147] -> [cpd:C00387]
sce00230.em72: [cpd:C00387] -> [rn:R00191, rn:R01229, rn:R00332+R00328, rn:R00330+R00430+R00335, rn:R00089, rn:R00127+R00122, rn:R00441, rn:R00435, rn:R02147] -> [cpd:C00008]
sce00230.em73: [cpd:C00387] -> [rn:R00376, rn:R01229, rn:R00332+R00328, rn:R02019, rn:R00375, rn:R01547, rn:R02147, rn:R01137+R01138, rn:R01857+R01858] -> [cpd:C00360]
sce00230.em74: [cpd:C00387] -> [rn:R00191, rn:R01229, rn:R00332+R00328, rn:R00330+R00430+R00335, rn:R00089, rn:R02017, rn:R01547, rn:R00127+R00122, rn:R00441, rn:R00435, rn:R02147] -> [cpd:C00360]
sce00230.em75: [cpd:C00387] -> [rn:R01229, rn:R00332+R00328, rn:R00124+R00200+R00086, rn:R00330+R00430+R00335, rn:R02017, rn:R01547, rn:R00441, rn:R00435, rn:R02147] -> [cpd:C00360]
sce00230.em76: [cpd:C00387] -> [rn:R00376, rn:R01229, rn:R00332+R00328, rn:R00330+R00430+R00335, rn:R00089, rn:R00441, rn:R00127+R00122, rn:R01857+R01858, rn:R01137+R01138, rn:R00191, rn:R02090, rn:R00375, rn:R02017, rn:R02147, rn:R00435] -> [cpd:C00362]
sce00230.em77: [cpd:C00387] -> [rn:R00376, rn:R01229, rn:R00332+R00328, rn:R00330+R00430+R00335, rn:R00441, rn:R01857+R01858, rn:R01137+R01138, rn:R00124+R00200+R00086, rn:R02090, rn:R00375, rn:R02017, rn:R02147, rn:R00435] -> [cpd:C00362]
sce00230.em78: [cpd:C00002] -> [rn:R00191, rn:R00126, rn:R00089, rn:R00127+R00122] -> [cpd:C01260]
sce00230.em79: [cpd:C00044] -> [rn:R00191, rn:R00126, rn:R00089, rn:R00127+R00122, rn:R00441, rn:R00435] -> [cpd:C01260]
sce00230.em80: [cpd:C00008] -> [rn:R00126] -> [cpd:C01260]
sce00230.em81: [cpd:C00002] -> [rn:R00124+R00200+R00086, rn:R00126] -> [cpd:C01260]
sce00230.em82: [cpd:C00044] -> [rn:R00124+R00200+R00086, rn:R00126, rn:R00441, rn:R00435] -> [cpd:C01260]
sce00230.em83: [cpd:C00330] -> [rn:R00191, rn:R01229, rn:R00332+R00328, rn:R00330+R00430+R00335, rn:R00126, rn:R00089, rn:R00127+R00122, rn:R00441, rn:R00435, rn:R01969] -> [cpd:C01260]
sce00230.em84: [cpd:C00330] -> [rn:R01229, rn:R00332+R00328, rn:R00124+R00200+R00086, rn:R00330+R00430+R00335, rn:R00126, rn:R00441, rn:R00435, rn:R01969] -> [cpd:C01260]
sce00230.em85: [cpd:C00387] -> [rn:R00191, rn:R01229, rn:R00332+R00328, rn:R00330+R00430+R00335, rn:R00126, rn:R00089, rn:R00127+R00122, rn:R00441, rn:R00435, rn:R02147] -> [cpd:C01260]
sce00230.em86: [cpd:C00387] -> [rn:R01229, rn:R00332+R00328, rn:R00124+R00200+R00086, rn:R00330+R00430+R00335, rn:R00126, rn:R00441, rn:R00435, rn:R02147] -> [cpd:C01260]
sce00230.em87: [cpd:C03090] -> [rn:R04208, rn:R04463, rn:R04144, rn:R04325] -> [cpd:C03373]
sce00230.em88: [cpd:C03090] -> [rn:R04208, rn:R04463, rn:R04209, rn:R04144, rn:R04591, rn:R04325, rn:R04559] -> [cpd:C04677]
sce00230.em89: [cpd:C00064, cpd:C00119] -> [rn:R04208, rn:R04463, rn:R01072, rn:R04144, rn:R04325] -> [cpd:C03373]
sce00230.em90: [cpd:C00064, cpd:C00119] -> [rn:R04208, rn:R04463, rn:R01072, rn:R04209, rn:R04144, rn:R04591, rn:R04325, rn:R04559] -> [cpd:C04677]
sce00230.em91: [cpd:C00064, cpd:C00301] -> [rn:R04208, rn:R01049, rn:R04463, rn:R01072, rn:R04144, rn:R04325, rn:R01054] -> [cpd:C03373]
sce00230.em92: [cpd:C00064, cpd:C00301] -> [rn:R04208, rn:R01049, rn:R04463, rn:R01072, rn:R04209, rn:R04144, rn:R04591, rn:R04325, rn:R01054, rn:R04559] -> [cpd:C04677]
sce00230.em93: [cpd:C00081] -> [rn:R00961, rn:R01135, rn:R00124+R00200+R00086, rn:R02019, rn:R02090, rn:R01083, rn:R00330+R00430+R00335, rn:R00722+R00719, rn:R00127+R00122, rn:R00441, rn:R00435] -> [cpd:C00362]
sce00230.em94: [cpd:C00081] -> [rn:R00961, rn:R01135, rn:R01083, rn:R00722+R00719, rn:R00127+R00122] -> [cpd:C00008]
sce00230.em95: [cpd:C00081] -> [rn:R00961, rn:R01135, rn:R00124+R00200+R00086, rn:R01083, rn:R00722+R00719, rn:R00127+R00122] -> [cpd:C00002]
sce00230.em96: [cpd:C00081] -> [rn:R00961, rn:R01135, rn:R00124+R00200+R00086, rn:R01083, rn:R00722+R00719, rn:R00127+R00122, rn:R00441, rn:R00435] -> [cpd:C00044]
sce00230.em97: [cpd:C00081] -> [rn:R00961, rn:R01135, rn:R01083, rn:R00722+R00719, rn:R02017, rn:R01547, rn:R00127+R00122] -> [cpd:C00360]
sce00230.em98: [cpd:C00081] -> [rn:R00376, rn:R00961, rn:R01135, rn:R01083, rn:R00330+R00430+R00335, rn:R00441, rn:R00127+R00122, rn:R01857+R01858, rn:R01137+R01138, rn:R00124+R00200+R00086, rn:R02019, rn:R00722+R00719, rn:R00375, rn:R01547, rn:R00435] -> [cpd:C00360]
sce00230.em99: [cpd:C00081] -> [rn:R00961, rn:R00376, rn:R01135, rn:R02090, rn:R01083, rn:R00722+R00719, rn:R00375, rn:R02017, rn:R00127+R00122, rn:R01137+R01138, rn:R01857+R01858] -> [cpd:C00362]
sce00230.em100: [cpd:C00081] -> [rn:R00961, rn:R00332+R00328, rn:R01135, rn:R01083, rn:R00441, rn:R00127+R00122, rn:R01234, rn:R00124+R00200+R00086, rn:R02090, rn:R00434, rn:R02019, rn:R00722+R00719, rn:R00435] -> [cpd:C00362]
sce00230.em101: [cpd:C00081] -> [rn:R00961, rn:R01229, rn:R01135, rn:R01676, rn:R01083, rn:R02297, rn:R00441, rn:R00127+R00122, rn:R01234, rn:R00124+R00200+R00086, rn:R00434, rn:R00722+R00719, rn:R00435] -> [cpd:C01762]
sce00230.em102: [cpd:C00081] -> [rn:R00961, rn:R00376, rn:R00332+R00328, rn:R01135, rn:R01083, rn:R00441, rn:R00127+R00122, rn:R01857+R01858, rn:R01137+R01138, rn:R01234, rn:R00124+R00200+R00086, rn:R00434, rn:R02019, rn:R00722+R00719, rn:R00375, rn:R01547, rn:R00435] -> [cpd:C00360]
sce00230.em103: [cpd:C00081] -> [rn:R00961, rn:R01229, rn:R00332+R00328, rn:R01135, rn:R01676, rn:R00330+R00430+R00335, rn:R01083, rn:R02297, rn:R00441, rn:R00127+R00122, rn:R00124+R00200+R00086, rn:R00722+R00719, rn:R00435] -> [cpd:C01762]
sce00230.em104: [cpd:C00081] -> [rn:R00961, rn:R01229, rn:R01234, rn:R01135, rn:R00124+R00200+R00086, rn:R00434, rn:R01083, rn:R00722+R00719, rn:R00127+R00122, rn:R00441, rn:R00435, rn:R01969] -> [cpd:C00330]
sce00230.em105: [cpd:C00081] -> [rn:R00961, rn:R01229, rn:R00332+R00328, rn:R01135, rn:R00124+R00200+R00086, rn:R01083, rn:R00330+R00430+R00335, rn:R00722+R00719, rn:R00127+R00122, rn:R00441, rn:R00435, rn:R01969] -> [cpd:C00330]
sce00230.em106: [cpd:C00081] -> [rn:R00961, rn:R01229, rn:R01234, rn:R01135, rn:R00124+R00200+R00086, rn:R00434, rn:R01083, rn:R00722+R00719, rn:R00127+R00122, rn:R00441, rn:R00435, rn:R02147] -> [cpd:C00387]
sce00230.em107: [cpd:C00081] -> [rn:R00961, rn:R01229, rn:R00332+R00328, rn:R01135, rn:R00124+R00200+R00086, rn:R01083, rn:R00330+R00430+R00335, rn:R00722+R00719, rn:R00127+R00122, rn:R00441, rn:R00435, rn:R02147] -> [cpd:C00387]
sce00230.em108: [cpd:C00081] -> [rn:R00961, rn:R01135, rn:R01083, rn:R00126, rn:R00722+R00719, rn:R00127+R00122] -> [cpd:C01260]
sce00230.em109: [cpd:C04677] -> [rn:R01135, rn:R00124+R00200+R00086, rn:R02019, rn:R04560, rn:R02090, rn:R01127, rn:R01083, rn:R00330+R00430+R00335, rn:R00127+R00122, rn:R00441, rn:R00435] -> [cpd:C00362]
sce00230.em110: [cpd:C03373] -> [rn:R01135, rn:R04560, rn:R01083, rn:R00330+R00430+R00335, rn:R04209, rn:R00441, rn:R04591, rn:R00127+R00122, rn:R04559, rn:R00124+R00200+R00086, rn:R02090, rn:R02019, rn:R01127, rn:R00435] -> [cpd:C00362]
sce00230.em111: [cpd:C03090] -> [rn:R01135, rn:R04560, rn:R01083, rn:R00330+R00430+R00335, rn:R04209, rn:R04144, rn:R00441, rn:R04591, rn:R00127+R00122, rn:R04559, rn:R04208, rn:R04463, rn:R00124+R00200+R00086, rn:R02090, rn:R02019, rn:R01127, rn:R00435, rn:R04325] -> [cpd:C00362]
sce00230.em112: [cpd:C00064, cpd:C00119] -> [rn:R01135, rn:R04560, rn:R01083, rn:R00330+R00430+R00335, rn:R01072, rn:R04209, rn:R04144, rn:R00441, rn:R04591, rn:R00127+R00122, rn:R04559, rn:R04208, rn:R04463, rn:R00124+R00200+R00086, rn:R02090, rn:R02019, rn:R01127, rn:R00435, rn:R04325] -> [cpd:C00362]
sce00230.em113: [cpd:C00064, cpd:C00301] -> [rn:R01049, rn:R01135, rn:R04560, rn:R01083, rn:R00330+R00430+R00335, rn:R01072, rn:R04209, rn:R04144, rn:R00441, rn:R04591, rn:R00127+R00122, rn:R01054, rn:R04559, rn:R04208, rn:R04463, rn:R00124+R00200+R00086, rn:R02090, rn:R02019, rn:R01127, rn:R00435, rn:R04325] -> [cpd:C00362]
sce00230.em114: [cpd:C04677] -> [rn:R01135, rn:R04560, rn:R01127, rn:R01083, rn:R00127+R00122] -> [cpd:C00008]
sce00230.em115: [cpd:C03373] -> [rn:R01135, rn:R04560, rn:R01127, rn:R01083, rn:R04209, rn:R00127+R00122, rn:R04591, rn:R04559] -> [cpd:C00008]
sce00230.em116: [cpd:C03090] -> [rn:R04208, rn:R01135, rn:R04463, rn:R04560, rn:R01127, rn:R01083, rn:R04209, rn:R04144, rn:R00127+R00122, rn:R04591, rn:R04325, rn:R04559] -> [cpd:C00008]
sce00230.em117: [cpd:C00064, cpd:C00119] -> [rn:R01135, rn:R04560, rn:R01083, rn:R01072, rn:R04209, rn:R04144, rn:R04591, rn:R00127+R00122, rn:R04559, rn:R04208, rn:R04463, rn:R01127, rn:R04325] -> [cpd:C00008]
sce00230.em118: [cpd:C00064, cpd:C00301] -> [rn:R01049, rn:R01135, rn:R04560, rn:R01083, rn:R01072, rn:R04209, rn:R04144, rn:R04591, rn:R00127+R00122, rn:R04559, rn:R01054, rn:R04208, rn:R04463, rn:R01127, rn:R04325] -> [cpd:C00008]
sce00230.em119: [cpd:C04677] -> [rn:R01135, rn:R00124+R00200+R00086, rn:R04560, rn:R01127, rn:R01083, rn:R00127+R00122] -> [cpd:C00002]
sce00230.em120: [cpd:C03373] -> [rn:R01135, rn:R00124+R00200+R00086, rn:R04560, rn:R01127, rn:R01083, rn:R04209, rn:R00127+R00122, rn:R04591, rn:R04559] -> [cpd:C00002]
sce00230.em121: [cpd:C03090] -> [rn:R01135, rn:R04560, rn:R01083, rn:R04209, rn:R04144, rn:R04591, rn:R00127+R00122, rn:R04559, rn:R04208, rn:R00124+R00200+R00086, rn:R04463, rn:R01127, rn:R04325] -> [cpd:C00002]
sce00230.em122: [cpd:C00064, cpd:C00119] -> [rn:R01135, rn:R04560, rn:R01083, rn:R01072, rn:R04209, rn:R04144, rn:R04591, rn:R00127+R00122, rn:R04559, rn:R04208, rn:R00124+R00200+R00086, rn:R04463, rn:R01127, rn:R04325] -> [cpd:C00002]
sce00230.em123: [cpd:C00064, cpd:C00301] -> [rn:R01049, rn:R01135, rn:R04560, rn:R01083, rn:R01072, rn:R04209, rn:R04144, rn:R04591, rn:R00127+R00122, rn:R04559, rn:R01054, rn:R04208, rn:R04463, rn:R00124+R00200+R00086, rn:R01127, rn:R04325] -> [cpd:C00002]
sce00230.em124: [cpd:C04677] -> [rn:R01135, rn:R00124+R00200+R00086, rn:R04560, rn:R01127, rn:R01083, rn:R00127+R00122, rn:R00441, rn:R00435] -> [cpd:C00044]
sce00230.em125: [cpd:C03373] -> [rn:R01135, rn:R00124+R00200+R00086, rn:R04560, rn:R01127, rn:R01083, rn:R04209, rn:R00127+R00122, rn:R04591, rn:R00441, rn:R00435, rn:R04559] -> [cpd:C00044]
sce00230.em126: [cpd:C03090] -> [rn:R01135, rn:R04560, rn:R01083, rn:R04209, rn:R04144, rn:R00441, rn:R04591, rn:R00127+R00122, rn:R04559, rn:R04208, rn:R04463, rn:R00124+R00200+R00086, rn:R01127, rn:R00435, rn:R04325] -> [cpd:C00044]
sce00230.em127: [cpd:C00064, cpd:C00119] -> [rn:R01135, rn:R04560, rn:R01083, rn:R01072, rn:R04209, rn:R04144, rn:R00441, rn:R04591, rn:R00127+R00122, rn:R04559, rn:R04208, rn:R04463, rn:R00124+R00200+R00086, rn:R01127, rn:R00435, rn:R04325] -> [cpd:C00044]
sce00230.em128: [cpd:C00064, cpd:C00301] -> [rn:R01049, rn:R01135, rn:R04560, rn:R01083, rn:R01072, rn:R04209, rn:R04144, rn:R00441, rn:R04591, rn:R00127+R00122, rn:R04559, rn:R01054, rn:R04208, rn:R04463, rn:R00124+R00200+R00086, rn:R01127, rn:R00435, rn:R04325] -> [cpd:C00044]
sce00230.em129: [cpd:C04677] -> [rn:R01135, rn:R04560, rn:R01127, rn:R01083, rn:R02017, rn:R01547, rn:R00127+R00122] -> [cpd:C00360]
sce00230.em130: [cpd:C04677] -> [rn:R00376, rn:R01135, rn:R04560, rn:R01083, rn:R00330+R00430+R00335, rn:R00441, rn:R00127+R00122, rn:R01857+R01858, rn:R01137+R01138, rn:R00124+R00200+R00086, rn:R02019, rn:R01127, rn:R00375, rn:R01547, rn:R00435] -> [cpd:C00360]
sce00230.em131: [cpd:C04677] -> [rn:R00376, rn:R01135, rn:R04560, rn:R02090, rn:R01127, rn:R01083, rn:R00375, rn:R02017, rn:R00127+R00122, rn:R01137+R01138, rn:R01857+R01858] -> [cpd:C00362]
sce00230.em132: [cpd:C04677] -> [rn:R00332+R00328, rn:R01135, rn:R04560, rn:R01083, rn:R00441, rn:R00127+R00122, rn:R01234, rn:R00124+R00200+R00086, rn:R02090, rn:R00434, rn:R02019, rn:R01127, rn:R00435] -> [cpd:C00362]
sce00230.em133: [cpd:C04677] -> [rn:R01229, rn:R01135, rn:R04560, rn:R01676, rn:R01083, rn:R02297, rn:R00441, rn:R00127+R00122, rn:R01234, rn:R00124+R00200+R00086, rn:R00434, rn:R01127, rn:R00435] -> [cpd:C01762]
sce00230.em134: [cpd:C04677] -> [rn:R00376, rn:R00332+R00328, rn:R01135, rn:R04560, rn:R01083, rn:R00441, rn:R00127+R00122, rn:R01857+R01858, rn:R01137+R01138, rn:R01234, rn:R00124+R00200+R00086, rn:R02019, rn:R00434, rn:R01127, rn:R00375, rn:R01547, rn:R00435] -> [cpd:C00360]
sce00230.em135: [cpd:C04677] -> [rn:R01229, rn:R00332+R00328, rn:R01135, rn:R04560, rn:R01676, rn:R00330+R00430+R00335, rn:R01083, rn:R02297, rn:R00441, rn:R00127+R00122, rn:R00124+R00200+R00086, rn:R01127, rn:R00435] -> [cpd:C01762]
sce00230.em136: [cpd:C04677] -> [rn:R01229, rn:R01234, rn:R01135, rn:R00124+R00200+R00086, rn:R00434, rn:R04560, rn:R01127, rn:R01083, rn:R00127+R00122, rn:R00441, rn:R00435, rn:R01969] -> [cpd:C00330]
sce00230.em137: [cpd:C04677] -> [rn:R01229, rn:R00332+R00328, rn:R01135, rn:R00124+R00200+R00086, rn:R04560, rn:R01127, rn:R01083, rn:R00330+R00430+R00335, rn:R00127+R00122, rn:R00441, rn:R00435, rn:R01969] -> [cpd:C00330]
sce00230.em138: [cpd:C04677] -> [rn:R01229, rn:R01234, rn:R01135, rn:R00124+R00200+R00086, rn:R00434, rn:R04560, rn:R01127, rn:R01083, rn:R00127+R00122, rn:R00441, rn:R00435, rn:R02147] -> [cpd:C00387]
sce00230.em139: [cpd:C04677] -> [rn:R01229, rn:R00332+R00328, rn:R01135, rn:R00124+R00200+R00086, rn:R04560, rn:R01127, rn:R01083, rn:R00330+R00430+R00335, rn:R00127+R00122, rn:R00441, rn:R00435, rn:R02147] -> [cpd:C00387]
sce00230.em140: [cpd:C04677] -> [rn:R01135, rn:R04560, rn:R01127, rn:R01083, rn:R00126, rn:R00127+R00122] -> [cpd:C01260]
sce00230.em141: [cpd:C03373] -> [rn:R01135, rn:R04560, rn:R01127, rn:R01083, rn:R04209, rn:R02017, rn:R01547, rn:R00127+R00122, rn:R04591, rn:R04559] -> [cpd:C00360]
sce00230.em142: [cpd:C03090] -> [rn:R01135, rn:R04560, rn:R01083, rn:R04209, rn:R04144, rn:R04591, rn:R00127+R00122, rn:R04559, rn:R04208, rn:R04463, rn:R01127, rn:R01547, rn:R02017, rn:R04325] -> [cpd:C00360]
sce00230.em143: [cpd:C00064, cpd:C00119] -> [rn:R01135, rn:R04560, rn:R01083, rn:R01072, rn:R04209, rn:R04144, rn:R04591, rn:R00127+R00122, rn:R04559, rn:R04208, rn:R04463, rn:R01127, rn:R01547, rn:R02017, rn:R04325] -> [cpd:C00360]
sce00230.em144: [cpd:C00064, cpd:C00301] -> [rn:R01049, rn:R01135, rn:R04560, rn:R01083, rn:R01072, rn:R04209, rn:R04144, rn:R04591, rn:R00127+R00122, rn:R04559, rn:R01054, rn:R04208, rn:R04463, rn:R01127, rn:R01547, rn:R02017, rn:R04325] -> [cpd:C00360]
sce00230.em145: [cpd:C03373] -> [rn:R00376, rn:R01135, rn:R04560, rn:R01083, rn:R00330+R00430+R00335, rn:R04209, rn:R00127+R00122, rn:R00441, rn:R04591, rn:R01857+R01858, rn:R04559, rn:R01137+R01138, rn:R00124+R00200+R00086, rn:R02019, rn:R01127, rn:R00375, rn:R01547, rn:R00435] -> [cpd:C00360]
sce00230.em146: [cpd:C03090] -> [rn:R00376, rn:R01135, rn:R04560, rn:R01083, rn:R00330+R00430+R00335, rn:R04209, rn:R04144, rn:R00127+R00122, rn:R00441, rn:R04591, rn:R01857+R01858, rn:R04559, rn:R01137+R01138, rn:R04208, rn:R04463, rn:R00124+R00200+R00086, rn:R02019, rn:R01127, rn:R00375, rn:R01547, rn:R00435, rn:R04325] -> [cpd:C00360]
sce00230.em147: [cpd:C00064, cpd:C00119] -> [rn:R00376, rn:R01135, rn:R04560, rn:R01083, rn:R00330+R00430+R00335, rn:R01072, rn:R04209, rn:R04144, rn:R00127+R00122, rn:R00441, rn:R04591, rn:R01857+R01858, rn:R04559, rn:R01137+R01138, rn:R04208, rn:R04463, rn:R00124+R00200+R00086, rn:R02019, rn:R01127, rn:R00375, rn:R01547, rn:R00435, rn:R04325] -> [cpd:C00360]
sce00230.em148: [cpd:C00064, cpd:C00301] -> [rn:R00376, rn:R01049, rn:R04560, rn:R00330+R00430+R00335, rn:R04209, rn:R04144, rn:R04591, rn:R00127+R00122, rn:R01857+R01858, rn:R04463, rn:R02019, rn:R00375, rn:R00435, rn:R01135, rn:R01083, rn:R01072, rn:R00441, rn:R01137+R01138, rn:R04559, rn:R01054, rn:R04208, rn:R00124+R00200+R00086, rn:R01127, rn:R01547, rn:R04325] -> [cpd:C00360]
sce00230.em149: [cpd:C03373] -> [rn:R00376, rn:R01135, rn:R04560, rn:R01083, rn:R04209, rn:R04591, rn:R00127+R00122, rn:R01857+R01858, rn:R04559, rn:R01137+R01138, rn:R02090, rn:R01127, rn:R00375, rn:R02017] -> [cpd:C00362]
sce00230.em150: [cpd:C03090] -> [rn:R00376, rn:R01135, rn:R04560, rn:R01083, rn:R04209, rn:R04144, rn:R04591, rn:R00127+R00122, rn:R01857+R01858, rn:R04559, rn:R01137+R01138, rn:R04208, rn:R04463, rn:R02090, rn:R01127, rn:R00375, rn:R02017, rn:R04325] -> [cpd:C00362]
sce00230.em151: [cpd:C00064, cpd:C00119] -> [rn:R00376, rn:R01135, rn:R04560, rn:R01083, rn:R01072, rn:R04209, rn:R04144, rn:R04591, rn:R00127+R00122, rn:R01857+R01858, rn:R04559, rn:R01137+R01138, rn:R04208, rn:R04463, rn:R02090, rn:R01127, rn:R00375, rn:R02017, rn:R04325] -> [cpd:C00362]
sce00230.em152: [cpd:C00064, cpd:C00301] -> [rn:R00376, rn:R01049, rn:R01135, rn:R04560, rn:R01083, rn:R01072, rn:R04209, rn:R04144, rn:R04591, rn:R00127+R00122, rn:R01054, rn:R01857+R01858, rn:R04559, rn:R01137+R01138, rn:R04208, rn:R04463, rn:R02090, rn:R01127, rn:R00375, rn:R02017, rn:R04325] -> [cpd:C00362]
sce00230.em153: [cpd:C03373] -> [rn:R00332+R00328, rn:R01135, rn:R04560, rn:R01083, rn:R04209, rn:R00441, rn:R04591, rn:R00127+R00122, rn:R04559, rn:R01234, rn:R00124+R00200+R00086, rn:R02090, rn:R00434, rn:R02019, rn:R01127, rn:R00435] -> [cpd:C00362]
sce00230.em154: [cpd:C03090] -> [rn:R00332+R00328, rn:R01135, rn:R04560, rn:R01083, rn:R04209, rn:R04144, rn:R00441, rn:R04591, rn:R00127+R00122, rn:R04559, rn:R04208, rn:R01234, rn:R04463, rn:R00124+R00200+R00086, rn:R02090, rn:R00434, rn:R02019, rn:R01127, rn:R00435, rn:R04325] -> [cpd:C00362]
sce00230.em155: [cpd:C00064, cpd:C00119] -> [rn:R00332+R00328, rn:R01135, rn:R04560, rn:R01083, rn:R01072, rn:R04209, rn:R04144, rn:R00441, rn:R04591, rn:R00127+R00122, rn:R04559, rn:R04208, rn:R01234, rn:R04463, rn:R00124+R00200+R00086, rn:R02090, rn:R00434, rn:R02019, rn:R01127, rn:R00435, rn:R04325] -> [cpd:C00362]
sce00230.em156: [cpd:C00064, cpd:C00301] -> [rn:R01049, rn:R00332+R00328, rn:R01135, rn:R04560, rn:R01083, rn:R01072, rn:R04209, rn:R04144, rn:R00441, rn:R04591, rn:R00127+R00122, rn:R01054, rn:R04559, rn:R04208, rn:R01234, rn:R04463, rn:R00124+R00200+R00086, rn:R02090, rn:R00434, rn:R02019, rn:R01127, rn:R00435, rn:R04325] -> [cpd:C00362]
sce00230.em157: [cpd:C03373] -> [rn:R01229, rn:R01135, rn:R04560, rn:R01676, rn:R01083, rn:R04209, rn:R02297, rn:R00441, rn:R04591, rn:R00127+R00122, rn:R04559, rn:R01234, rn:R00124+R00200+R00086, rn:R00434, rn:R01127, rn:R00435] -> [cpd:C01762]
sce00230.em158: [cpd:C03090] -> [rn:R01229, rn:R01135, rn:R04560, rn:R01676, rn:R01083, rn:R04209, rn:R04144, rn:R02297, rn:R00441, rn:R04591, rn:R00127+R00122, rn:R04559, rn:R04208, rn:R01234, rn:R04463, rn:R00124+R00200+R00086, rn:R00434, rn:R01127, rn:R00435, rn:R04325] -> [cpd:C01762]
sce00230.em159: [cpd:C00064, cpd:C00119] -> [rn:R01229, rn:R01135, rn:R04560, rn:R01676, rn:R01083, rn:R01072, rn:R04209, rn:R04144, rn:R02297, rn:R00441, rn:R04591, rn:R00127+R00122, rn:R04559, rn:R04208, rn:R01234, rn:R04463, rn:R00124+R00200+R00086, rn:R00434, rn:R01127, rn:R00435, rn:R04325] -> [cpd:C01762]
sce00230.em160: [cpd:C00064, cpd:C00301] -> [rn:R01049, rn:R01229, rn:R01135, rn:R04560, rn:R01676, rn:R01083, rn:R01072, rn:R04209, rn:R04144, rn:R02297, rn:R00441, rn:R04591, rn:R00127+R00122, rn:R01054, rn:R04559, rn:R04208, rn:R01234, rn:R04463, rn:R00124+R00200+R00086, rn:R00434, rn:R01127, rn:R00435, rn:R04325] -> [cpd:C01762]
sce00230.em161: [cpd:C03373] -> [rn:R00376, rn:R00332+R00328, rn:R01135, rn:R04560, rn:R01083, rn:R04209, rn:R00127+R00122, rn:R00441, rn:R04591, rn:R01857+R01858, rn:R04559, rn:R01137+R01138, rn:R01234, rn:R00124+R00200+R00086, rn:R02019, rn:R00434, rn:R01127, rn:R00375, rn:R01547, rn:R00435] -> [cpd:C00360]
sce00230.em162: [cpd:C03090] -> [rn:R00376, rn:R00332+R00328, rn:R01135, rn:R04560, rn:R01083, rn:R04209, rn:R04144, rn:R00127+R00122, rn:R00441, rn:R04591, rn:R01857+R01858, rn:R04559, rn:R01137+R01138, rn:R04208, rn:R01234, rn:R04463, rn:R00124+R00200+R00086, rn:R02019, rn:R00434, rn:R01127, rn:R00375, rn:R01547, rn:R00435, rn:R04325] -> [cpd:C00360]
sce00230.em163: [cpd:C00064, cpd:C00119] -> [rn:R00376, rn:R00332+R00328, rn:R04560, rn:R04209, rn:R04144, rn:R04591, rn:R00127+R00122, rn:R01857+R01858, rn:R04463, rn:R00434, rn:R02019, rn:R00375, rn:R00435, rn:R01135, rn:R01083, rn:R01072, rn:R00441, rn:R01137+R01138, rn:R04559, rn:R04208, rn:R01234, rn:R00124+R00200+R00086, rn:R01127, rn:R01547, rn:R04325] -> [cpd:C00360]
sce00230.em164: [cpd:C00064, cpd:C00301] -> [rn:R00376, rn:R01049, rn:R00332+R00328, rn:R04560, rn:R04209, rn:R04144, rn:R04591, rn:R00127+R00122, rn:R01857+R01858, rn:R04463, rn:R00434, rn:R02019, rn:R00375, rn:R00435, rn:R01135, rn:R01083, rn:R01072, rn:R00441, rn:R01137+R01138, rn:R04559, rn:R01054, rn:R04208, rn:R01234, rn:R00124+R00200+R00086, rn:R01127, rn:R01547, rn:R04325] -> [cpd:C00360]
sce00230.em165: [cpd:C03373] -> [rn:R01229, rn:R00332+R00328, rn:R01135, rn:R04560, rn:R01676, rn:R01083, rn:R00330+R00430+R00335, rn:R04209, rn:R02297, rn:R00441, rn:R04591, rn:R00127+R00122, rn:R04559, rn:R00124+R00200+R00086, rn:R01127, rn:R00435] -> [cpd:C01762]
sce00230.em166: [cpd:C03090] -> [rn:R01229, rn:R00332+R00328, rn:R01135, rn:R04560, rn:R01676, rn:R01083, rn:R00330+R00430+R00335, rn:R04209, rn:R04144, rn:R02297, rn:R00441, rn:R04591, rn:R00127+R00122, rn:R04559, rn:R04208, rn:R04463, rn:R00124+R00200+R00086, rn:R01127, rn:R00435, rn:R04325] -> [cpd:C01762]
sce00230.em167: [cpd:C00064, cpd:C00119] -> [rn:R01229, rn:R00332+R00328, rn:R01135, rn:R04560, rn:R01676, rn:R01083, rn:R00330+R00430+R00335, rn:R01072, rn:R04209, rn:R04144, rn:R02297, rn:R00441, rn:R04591, rn:R00127+R00122, rn:R04559, rn:R04208, rn:R04463, rn:R00124+R00200+R00086, rn:R01127, rn:R00435, rn:R04325] -> [cpd:C01762]
sce00230.em168: [cpd:C00064, cpd:C00301] -> [rn:R01049, rn:R01229, rn:R00332+R00328, rn:R01135, rn:R04560, rn:R01676, rn:R01083, rn:R00330+R00430+R00335, rn:R01072, rn:R04209, rn:R04144, rn:R02297, rn:R00441, rn:R04591, rn:R00127+R00122, rn:R01054, rn:R04559, rn:R04208, rn:R04463, rn:R00124+R00200+R00086, rn:R01127, rn:R00435, rn:R04325] -> [cpd:C01762]
sce00230.em169: [cpd:C03373] -> [rn:R01229, rn:R01135, rn:R04560, rn:R01083, rn:R04209, rn:R00441, rn:R04591, rn:R00127+R00122, rn:R04559, rn:R01234, rn:R00124+R00200+R00086, rn:R00434, rn:R01127, rn:R00435, rn:R01969] -> [cpd:C00330]
sce00230.em170: [cpd:C03090] -> [rn:R01229, rn:R01135, rn:R04560, rn:R01083, rn:R04209, rn:R04144, rn:R00441, rn:R04591, rn:R00127+R00122, rn:R04559, rn:R04208, rn:R01234, rn:R04463, rn:R00124+R00200+R00086, rn:R00434, rn:R01127, rn:R00435, rn:R04325, rn:R01969] -> [cpd:C00330]
sce00230.em171: [cpd:C00064, cpd:C00119] -> [rn:R01229, rn:R01135, rn:R04560, rn:R01083, rn:R01072, rn:R04209, rn:R04144, rn:R00441, rn:R04591, rn:R00127+R00122, rn:R04559, rn:R04208, rn:R01234, rn:R04463, rn:R00124+R00200+R00086, rn:R00434, rn:R01127, rn:R00435, rn:R04325, rn:R01969] -> [cpd:C00330]
sce00230.em172: [cpd:C00064, cpd:C00301] -> [rn:R01049, rn:R01229, rn:R01135, rn:R04560, rn:R01083, rn:R01072, rn:R04209, rn:R04144, rn:R00441, rn:R04591, rn:R00127+R00122, rn:R01054, rn:R04559, rn:R04208, rn:R01234, rn:R04463, rn:R00124+R00200+R00086, rn:R00434, rn:R01127, rn:R00435, rn:R04325, rn:R01969] -> [cpd:C00330]
sce00230.em173: [cpd:C03373] -> [rn:R01229, rn:R00332+R00328, rn:R01135, rn:R04560, rn:R01083, rn:R00330+R00430+R00335, rn:R04209, rn:R00441, rn:R04591, rn:R00127+R00122, rn:R04559, rn:R00124+R00200+R00086, rn:R01127, rn:R00435, rn:R01969] -> [cpd:C00330]
sce00230.em174: [cpd:C03090] -> [rn:R01229, rn:R00332+R00328, rn:R01135, rn:R04560, rn:R01083, rn:R00330+R00430+R00335, rn:R04209, rn:R04144, rn:R00441, rn:R04591, rn:R00127+R00122, rn:R04559, rn:R04208, rn:R04463, rn:R00124+R00200+R00086, rn:R01127, rn:R00435, rn:R04325, rn:R01969] -> [cpd:C00330]
sce00230.em175: [cpd:C00064, cpd:C00119] -> [rn:R01229, rn:R00332+R00328, rn:R01135, rn:R04560, rn:R01083, rn:R00330+R00430+R00335, rn:R01072, rn:R04209, rn:R04144, rn:R00441, rn:R04591, rn:R00127+R00122, rn:R04559, rn:R04208, rn:R04463, rn:R00124+R00200+R00086, rn:R01127, rn:R00435, rn:R04325, rn:R01969] -> [cpd:C00330]
sce00230.em176: [cpd:C00064, cpd:C00301] -> [rn:R01049, rn:R01229, rn:R00332+R00328, rn:R01135, rn:R04560, rn:R01083, rn:R00330+R00430+R00335, rn:R01072, rn:R04209, rn:R04144, rn:R00441, rn:R04591, rn:R00127+R00122, rn:R01054, rn:R04559, rn:R04208, rn:R04463, rn:R00124+R00200+R00086, rn:R01127, rn:R00435, rn:R04325, rn:R01969] -> [cpd:C00330]
sce00230.em177: [cpd:C03373] -> [rn:R01229, rn:R01135, rn:R04560, rn:R01083, rn:R04209, rn:R00441, rn:R04591, rn:R00127+R00122, rn:R04559, rn:R01234, rn:R00124+R00200+R00086, rn:R00434, rn:R01127, rn:R02147, rn:R00435] -> [cpd:C00387]
sce00230.em178: [cpd:C03090] -> [rn:R01229, rn:R01135, rn:R04560, rn:R01083, rn:R04209, rn:R04144, rn:R00441, rn:R04591, rn:R00127+R00122, rn:R04559, rn:R04208, rn:R01234, rn:R04463, rn:R00124+R00200+R00086, rn:R00434, rn:R01127, rn:R02147, rn:R00435, rn:R04325] -> [cpd:C00387]
sce00230.em179: [cpd:C00064, cpd:C00119] -> [rn:R01229, rn:R01135, rn:R04560, rn:R01083, rn:R01072, rn:R04209, rn:R04144, rn:R00441, rn:R04591, rn:R00127+R00122, rn:R04559, rn:R04208, rn:R01234, rn:R04463, rn:R00124+R00200+R00086, rn:R00434, rn:R01127, rn:R02147, rn:R00435, rn:R04325] -> [cpd:C00387]
sce00230.em180: [cpd:C00064, cpd:C00301] -> [rn:R01049, rn:R01229, rn:R01135, rn:R04560, rn:R01083, rn:R01072, rn:R04209, rn:R04144, rn:R00441, rn:R04591, rn:R00127+R00122, rn:R01054, rn:R04559, rn:R04208, rn:R01234, rn:R04463, rn:R00124+R00200+R00086, rn:R00434, rn:R01127, rn:R02147, rn:R00435, rn:R04325] -> [cpd:C00387]
sce00230.em181: [cpd:C03373] -> [rn:R01229, rn:R00332+R00328, rn:R01135, rn:R04560, rn:R01083, rn:R00330+R00430+R00335, rn:R04209, rn:R00441, rn:R04591, rn:R00127+R00122, rn:R04559, rn:R00124+R00200+R00086, rn:R01127, rn:R02147, rn:R00435] -> [cpd:C00387]
sce00230.em182: [cpd:C03090] -> [rn:R01229, rn:R00332+R00328, rn:R01135, rn:R04560, rn:R01083, rn:R00330+R00430+R00335, rn:R04209, rn:R04144, rn:R00441, rn:R04591, rn:R00127+R00122, rn:R04559, rn:R04208, rn:R04463, rn:R00124+R00200+R00086, rn:R01127, rn:R02147, rn:R00435, rn:R04325] -> [cpd:C00387]
sce00230.em183: [cpd:C00064, cpd:C00119] -> [rn:R01229, rn:R00332+R00328, rn:R01135, rn:R04560, rn:R01083, rn:R00330+R00430+R00335, rn:R01072, rn:R04209, rn:R04144, rn:R00441, rn:R04591, rn:R00127+R00122, rn:R04559, rn:R04208, rn:R04463, rn:R00124+R00200+R00086, rn:R01127, rn:R02147, rn:R00435, rn:R04325] -> [cpd:C00387]
sce00230.em184: [cpd:C00064, cpd:C00301] -> [rn:R01049, rn:R01229, rn:R00332+R00328, rn:R01135, rn:R04560, rn:R01083, rn:R00330+R00430+R00335, rn:R01072, rn:R04209, rn:R04144, rn:R00441, rn:R04591, rn:R00127+R00122, rn:R01054, rn:R04559, rn:R04208, rn:R04463, rn:R00124+R00200+R00086, rn:R01127, rn:R02147, rn:R00435, rn:R04325] -> [cpd:C00387]
sce00230.em185: [cpd:C03373] -> [rn:R01135, rn:R04560, rn:R01127, rn:R01083, rn:R00126, rn:R04209, rn:R00127+R00122, rn:R04591, rn:R04559] -> [cpd:C01260]
sce00230.em186: [cpd:C03090] -> [rn:R01135, rn:R04560, rn:R01083, rn:R00126, rn:R04209, rn:R04144, rn:R04591, rn:R00127+R00122, rn:R04559, rn:R04208, rn:R04463, rn:R01127, rn:R04325] -> [cpd:C01260]
sce00230.em187: [cpd:C00064, cpd:C00119] -> [rn:R01135, rn:R04560, rn:R01083, rn:R01072, rn:R00126, rn:R04209, rn:R04144, rn:R04591, rn:R00127+R00122, rn:R04559, rn:R04208, rn:R04463, rn:R01127, rn:R04325] -> [cpd:C01260]
sce00230.em188: [cpd:C00064, cpd:C00301] -> [rn:R01049, rn:R01135, rn:R04560, rn:R01083, rn:R01072, rn:R00126, rn:R04209, rn:R04144, rn:R04591, rn:R00127+R00122, rn:R04559, rn:R01054, rn:R04208, rn:R04463, rn:R01127, rn:R04325] -> [cpd:C01260]
sce00230.em189: [cpd:C00059] -> [rn:R00529, rn:R00509] -> [cpd:C00053]
sce00230.em190: [cpd:C00059] -> [rn:R00529, rn:R01618] -> [cpd:C01260]
sce00230.em191: [cpd:C02350] -> [rn:R00469, rn:R02422, rn:R02425] -> [cpd:C00011, cpd:C00014, cpd:C00086, cpd:C00048]
sce00230.em192: [cpd:C00081] -> [rn:R00961, rn:R00332+R00328, rn:R01130, rn:R02019, rn:R02090, rn:R00722+R00719, rn:R01230+R01231] -> [cpd:C00362]
sce00230.em193: [cpd:C00081] -> [rn:R00191, rn:R00961, rn:R00332+R00328, rn:R01130, rn:R00330+R00430+R00335, rn:R00089, rn:R00722+R00719, rn:R01230+R01231, rn:R00127+R00122, rn:R00441, rn:R00435] -> [cpd:C00008]
sce00230.em194: [cpd:C00081] -> [rn:R00961, rn:R01229, rn:R01130, rn:R01676, rn:R00722+R00719, rn:R01230+R01231, rn:R02297] -> [cpd:C01762]
sce00230.em195: [cpd:C00081] -> [rn:R00961, rn:R00376, rn:R00332+R00328, rn:R01130, rn:R02019, rn:R00722+R00719, rn:R00375, rn:R01230+R01231, rn:R01547, rn:R01137+R01138, rn:R01857+R01858] -> [cpd:C00360]
sce00230.em196: [cpd:C00081] -> [rn:R00961, rn:R01130, rn:R00332+R00328, rn:R00330+R00430+R00335, rn:R00089, rn:R00441, rn:R00127+R00122, rn:R00191, rn:R00722+R00719, rn:R01547, rn:R01230+R01231, rn:R02017, rn:R00435] -> [cpd:C00360]
sce00230.em197: [cpd:C00081] -> [rn:R00961, rn:R00332+R00328, rn:R01130, rn:R00124+R00200+R00086, rn:R00330+R00430+R00335, rn:R00722+R00719, rn:R02017, rn:R01230+R01231, rn:R01547, rn:R00441, rn:R00435] -> [cpd:C00360]
sce00230.em198: [cpd:C00081] -> [rn:R00961, rn:R00376, rn:R01130, rn:R00332+R00328, rn:R00330+R00430+R00335, rn:R00089, rn:R00441, rn:R00127+R00122, rn:R01857+R01858, rn:R01137+R01138, rn:R00191, rn:R02090, rn:R00722+R00719, rn:R00375, rn:R02017, rn:R01230+R01231, rn:R00435] -> [cpd:C00362]
sce00230.em199: [cpd:C00081] -> [rn:R00961, rn:R00376, rn:R01130, rn:R00332+R00328, rn:R00330+R00430+R00335, rn:R00441, rn:R01857+R01858, rn:R01137+R01138, rn:R00124+R00200+R00086, rn:R02090, rn:R00722+R00719, rn:R00375, rn:R02017, rn:R01230+R01231, rn:R00435] -> [cpd:C00362]
sce00230.em200: [cpd:C00081] -> [rn:R00961, rn:R00332+R00328, rn:R01130, rn:R00330+R00430+R00335, rn:R00722+R00719, rn:R01230+R01231] -> [cpd:C00044]
sce00230.em201: [cpd:C00081] -> [rn:R00961, rn:R00332+R00328, rn:R01130, rn:R00330+R00430+R00335, rn:R00722+R00719, rn:R01230+R01231, rn:R00441, rn:R00435] -> [cpd:C00002]
sce00230.em202: [cpd:C00081] -> [rn:R00961, rn:R00332+R00328, rn:R01130, rn:R00124+R00200+R00086, rn:R00330+R00430+R00335, rn:R00722+R00719, rn:R01230+R01231, rn:R00441, rn:R00435] -> [cpd:C00008]
sce00230.em203: [cpd:C00081] -> [rn:R00961, rn:R01229, rn:R01130, rn:R00722+R00719, rn:R01230+R01231, rn:R01969] -> [cpd:C00330]
sce00230.em204: [cpd:C00081] -> [rn:R00961, rn:R01229, rn:R01130, rn:R00722+R00719, rn:R01230+R01231, rn:R02147] -> [cpd:C00387]
sce00230.em205: [cpd:C00081] -> [rn:R00191, rn:R00961, rn:R00332+R00328, rn:R01130, rn:R00330+R00430+R00335, rn:R00126, rn:R00089, rn:R00722+R00719, rn:R01230+R01231, rn:R00127+R00122, rn:R00441, rn:R00435] -> [cpd:C01260]
sce00230.em206: [cpd:C00081] -> [rn:R00961, rn:R00332+R00328, rn:R01130, rn:R00124+R00200+R00086, rn:R00330+R00430+R00335, rn:R00126, rn:R00722+R00719, rn:R01230+R01231, rn:R00441, rn:R00435] -> [cpd:C01260]
sce00230.em207: [cpd:C00002] -> [rn:R00191, rn:R00332+R00328, rn:R01130, rn:R02019, rn:R02090, rn:R00089, rn:R00181, rn:R01230+R01231] -> [cpd:C00362, cpd:C00014]
sce00230.em208: [cpd:C00002] -> [rn:R00191, rn:R01229, rn:R01130, rn:R01676, rn:R00089, rn:R00181, rn:R01230+R01231, rn:R02297] -> [cpd:C00014, cpd:C01762]
sce00230.em209: [cpd:C00002] -> [rn:R00191, rn:R00376, rn:R00332+R00328, rn:R01130, rn:R02019, rn:R00089, rn:R00181, rn:R00375, rn:R01230+R01231, rn:R01547, rn:R01137+R01138, rn:R01857+R01858] -> [cpd:C00360, cpd:C00014]
sce00230.em210: [cpd:C00002] -> [rn:R00191, rn:R00332+R00328, rn:R01130, rn:R00330+R00430+R00335, rn:R00089, rn:R00181, rn:R01230+R01231] -> [cpd:C00044, cpd:C00014]
sce00230.em211: [cpd:C00002] -> [rn:R00191, rn:R01229, rn:R01130, rn:R00089, rn:R00181, rn:R01230+R01231, rn:R01969] -> [cpd:C00330, cpd:C00014]
sce00230.em212: [cpd:C00002] -> [rn:R00191, rn:R01229, rn:R01130, rn:R00089, rn:R00181, rn:R01230+R01231, rn:R02147] -> [cpd:C00014, cpd:C00387]
sce00230.em213: [cpd:C00044] -> [rn:R00191, rn:R00332+R00328, rn:R01130, rn:R02019, rn:R02090, rn:R00089, rn:R00181, rn:R01230+R01231, rn:R00441, rn:R00435] -> [cpd:C00362, cpd:C00014]
sce00230.em214: [cpd:C00044] -> [rn:R00191, rn:R01229, rn:R01130, rn:R01676, rn:R00089, rn:R00181, rn:R01230+R01231, rn:R02297, rn:R00441, rn:R00435] -> [cpd:C00014, cpd:C01762]
sce00230.em215: [cpd:C00044] -> [rn:R00376, rn:R01130, rn:R00332+R00328, rn:R00089, rn:R00441, rn:R01857+R01858, rn:R01137+R01138, rn:R00191, rn:R02019, rn:R00181, rn:R00375, rn:R01547, rn:R01230+R01231, rn:R00435] -> [cpd:C00360, cpd:C00014]
sce00230.em216: [cpd:C00044] -> [rn:R00191, rn:R01229, rn:R01130, rn:R00089, rn:R00181, rn:R01230+R01231, rn:R00441, rn:R00435, rn:R01969] -> [cpd:C00330, cpd:C00014]
sce00230.em217: [cpd:C00044] -> [rn:R00191, rn:R01229, rn:R01130, rn:R00089, rn:R00181, rn:R01230+R01231, rn:R00441, rn:R00435, rn:R02147] -> [cpd:C00014, cpd:C00387]
sce00230.em218: [cpd:C00008] -> [rn:R00191, rn:R00332+R00328, rn:R01130, rn:R00124+R00200+R00086, rn:R02019, rn:R02090, rn:R00089, rn:R00181, rn:R01230+R01231] -> [cpd:C00362, cpd:C00014]
sce00230.em219: [cpd:C00008] -> [rn:R00191, rn:R01229, rn:R01130, rn:R00124+R00200+R00086, rn:R01676, rn:R00089, rn:R00181, rn:R01230+R01231, rn:R02297] -> [cpd:C00014, cpd:C01762]
sce00230.em220: [cpd:C00008] -> [rn:R00376, rn:R01130, rn:R00332+R00328, rn:R00089, rn:R01857+R01858, rn:R01137+R01138, rn:R00191, rn:R00124+R00200+R00086, rn:R02019, rn:R00181, rn:R00375, rn:R01547, rn:R01230+R01231] -> [cpd:C00360, cpd:C00014]
sce00230.em221: [cpd:C00008] -> [rn:R00191, rn:R00332+R00328, rn:R01130, rn:R00124+R00200+R00086, rn:R00330+R00430+R00335, rn:R00089, rn:R00181, rn:R01230+R01231] -> [cpd:C00044, cpd:C00014]
sce00230.em222: [cpd:C00008] -> [rn:R00191, rn:R01229, rn:R01130, rn:R00124+R00200+R00086, rn:R00089, rn:R00181, rn:R01230+R01231, rn:R01969] -> [cpd:C00330, cpd:C00014]
sce00230.em223: [cpd:C00008] -> [rn:R00191, rn:R01229, rn:R01130, rn:R00124+R00200+R00086, rn:R00089, rn:R00181, rn:R01230+R01231, rn:R02147] -> [cpd:C00014, cpd:C00387]
sce00230.em224: [cpd:C00008] -> [rn:R00332+R00328, rn:R01130, rn:R02019, rn:R02090, rn:R00181, rn:R01230+R01231, rn:R00127+R00122] -> [cpd:C00362, cpd:C00014]
sce00230.em225: [cpd:C00008] -> [rn:R01229, rn:R01130, rn:R01676, rn:R00181, rn:R01230+R01231, rn:R02297, rn:R00127+R00122] -> [cpd:C00014, cpd:C01762]
sce00230.em226: [cpd:C00008] -> [rn:R00376, rn:R00332+R00328, rn:R01130, rn:R02019, rn:R00181, rn:R00375, rn:R01230+R01231, rn:R01547, rn:R00127+R00122, rn:R01137+R01138, rn:R01857+R01858] -> [cpd:C00360, cpd:C00014]
sce00230.em227: [cpd:C00008] -> [rn:R00332+R00328, rn:R01130, rn:R00330+R00430+R00335, rn:R00181, rn:R01230+R01231, rn:R00127+R00122] -> [cpd:C00044, cpd:C00014]
sce00230.em228: [cpd:C00008] -> [rn:R00332+R00328, rn:R01130, rn:R00330+R00430+R00335, rn:R00181, rn:R01230+R01231, rn:R00127+R00122, rn:R00441, rn:R00435] -> [cpd:C00014, cpd:C00002]
sce00230.em229: [cpd:C00008] -> [rn:R01229, rn:R01130, rn:R00181, rn:R01230+R01231, rn:R00127+R00122, rn:R01969] -> [cpd:C00330, cpd:C00014]
sce00230.em230: [cpd:C00008] -> [rn:R01229, rn:R01130, rn:R00181, rn:R01230+R01231, rn:R00127+R00122, rn:R02147] -> [cpd:C00014, cpd:C00387]
sce00230.em231: [cpd:C00002] -> [rn:R00332+R00328, rn:R01130, rn:R00124+R00200+R00086, rn:R02019, rn:R02090, rn:R00181, rn:R01230+R01231, rn:R00127+R00122] -> [cpd:C00362, cpd:C00014]
sce00230.em232: [cpd:C00002] -> [rn:R01229, rn:R01130, rn:R00124+R00200+R00086, rn:R01676, rn:R00181, rn:R01230+R01231, rn:R02297, rn:R00127+R00122] -> [cpd:C00014, cpd:C01762]
sce00230.em233: [cpd:C00002] -> [rn:R00376, rn:R00332+R00328, rn:R01130, rn:R00124+R00200+R00086, rn:R02019, rn:R00181, rn:R00375, rn:R01230+R01231, rn:R01547, rn:R00127+R00122, rn:R01137+R01138, rn:R01857+R01858] -> [cpd:C00360, cpd:C00014]
sce00230.em234: [cpd:C00002] -> [rn:R00332+R00328, rn:R01130, rn:R00124+R00200+R00086, rn:R00330+R00430+R00335, rn:R00181, rn:R01230+R01231, rn:R00127+R00122] -> [cpd:C00044, cpd:C00014]
sce00230.em235: [cpd:C00002] -> [rn:R01229, rn:R01130, rn:R00124+R00200+R00086, rn:R00181, rn:R01230+R01231, rn:R00127+R00122, rn:R01969] -> [cpd:C00330, cpd:C00014]
sce00230.em236: [cpd:C00002] -> [rn:R01229, rn:R01130, rn:R00124+R00200+R00086, rn:R00181, rn:R01230+R01231, rn:R00127+R00122, rn:R02147] -> [cpd:C00014, cpd:C00387]
sce00230.em237: [cpd:C00044] -> [rn:R00332+R00328, rn:R01130, rn:R00124+R00200+R00086, rn:R02019, rn:R02090, rn:R00181, rn:R01230+R01231, rn:R00127+R00122, rn:R00441, rn:R00435] -> [cpd:C00362, cpd:C00014]
sce00230.em238: [cpd:C00044] -> [rn:R01229, rn:R01130, rn:R00124+R00200+R00086, rn:R01676, rn:R00181, rn:R01230+R01231, rn:R02297, rn:R00127+R00122, rn:R00441, rn:R00435] -> [cpd:C00014, cpd:C01762]
sce00230.em239: [cpd:C00044] -> [rn:R00376, rn:R01130, rn:R00332+R00328, rn:R00441, rn:R00127+R00122, rn:R01857+R01858, rn:R01137+R01138, rn:R00124+R00200+R00086, rn:R02019, rn:R00181, rn:R00375, rn:R01547, rn:R01230+R01231, rn:R00435] -> [cpd:C00360, cpd:C00014]
sce00230.em240: [cpd:C00044] -> [rn:R01229, rn:R01130, rn:R00124+R00200+R00086, rn:R00181, rn:R01230+R01231, rn:R00127+R00122, rn:R00441, rn:R00435, rn:R01969] -> [cpd:C00330, cpd:C00014]
sce00230.em241: [cpd:C00044] -> [rn:R01229, rn:R01130, rn:R00124+R00200+R00086, rn:R00181, rn:R01230+R01231, rn:R00127+R00122, rn:R00441, rn:R00435, rn:R02147] -> [cpd:C00014, cpd:C00387]
sce00230.em242: [cpd:C04677] -> [rn:R00332+R00328, rn:R01130, rn:R02019, rn:R04560, rn:R02090, rn:R01127, rn:R01230+R01231] -> [cpd:C00362]
sce00230.em243: [cpd:C04677] -> [rn:R00191, rn:R00332+R00328, rn:R01130, rn:R04560, rn:R01127, rn:R00330+R00430+R00335, rn:R00089, rn:R01230+R01231, rn:R00127+R00122, rn:R00441, rn:R00435] -> [cpd:C00008]
sce00230.em244: [cpd:C04677] -> [rn:R01229, rn:R01130, rn:R04560, rn:R01127, rn:R01676, rn:R01230+R01231, rn:R02297] -> [cpd:C01762]
sce00230.em245: [cpd:C04677] -> [rn:R00376, rn:R00332+R00328, rn:R01130, rn:R02019, rn:R04560, rn:R01127, rn:R00375, rn:R01230+R01231, rn:R01547, rn:R01137+R01138, rn:R01857+R01858] -> [cpd:C00360]
sce00230.em246: [cpd:C04677] -> [rn:R01130, rn:R00332+R00328, rn:R04560, rn:R00330+R00430+R00335, rn:R00089, rn:R00441, rn:R00127+R00122, rn:R00191, rn:R01127, rn:R01547, rn:R01230+R01231, rn:R02017, rn:R00435] -> [cpd:C00360]
sce00230.em247: [cpd:C04677] -> [rn:R00332+R00328, rn:R01130, rn:R00124+R00200+R00086, rn:R04560, rn:R01127, rn:R00330+R00430+R00335, rn:R02017, rn:R01230+R01231, rn:R01547, rn:R00441, rn:R00435] -> [cpd:C00360]
sce00230.em248: [cpd:C04677] -> [rn:R00376, rn:R01130, rn:R00332+R00328, rn:R04560, rn:R00330+R00430+R00335, rn:R00089, rn:R00441, rn:R00127+R00122, rn:R01857+R01858, rn:R01137+R01138, rn:R00191, rn:R02090, rn:R01127, rn:R00375, rn:R02017, rn:R01230+R01231, rn:R00435] -> [cpd:C00362]
sce00230.em249: [cpd:C04677] -> [rn:R00376, rn:R01130, rn:R00332+R00328, rn:R04560, rn:R00330+R00430+R00335, rn:R00441, rn:R01857+R01858, rn:R01137+R01138, rn:R00124+R00200+R00086, rn:R02090, rn:R01127, rn:R00375, rn:R02017, rn:R01230+R01231, rn:R00435] -> [cpd:C00362]
sce00230.em250: [cpd:C04677] -> [rn:R00332+R00328, rn:R01130, rn:R04560, rn:R01127, rn:R00330+R00430+R00335, rn:R01230+R01231] -> [cpd:C00044]
sce00230.em251: [cpd:C04677] -> [rn:R00332+R00328, rn:R01130, rn:R04560, rn:R01127, rn:R00330+R00430+R00335, rn:R01230+R01231, rn:R00441, rn:R00435] -> [cpd:C00002]
sce00230.em252: [cpd:C04677] -> [rn:R00332+R00328, rn:R01130, rn:R00124+R00200+R00086, rn:R04560, rn:R01127, rn:R00330+R00430+R00335, rn:R01230+R01231, rn:R00441, rn:R00435] -> [cpd:C00008]
sce00230.em253: [cpd:C04677] -> [rn:R01229, rn:R01130, rn:R04560, rn:R01127, rn:R01230+R01231, rn:R01969] -> [cpd:C00330]
sce00230.em254: [cpd:C04677] -> [rn:R01229, rn:R01130, rn:R04560, rn:R01127, rn:R01230+R01231, rn:R02147] -> [cpd:C00387]
sce00230.em255: [cpd:C04677] -> [rn:R00191, rn:R00332+R00328, rn:R01130, rn:R04560, rn:R01127, rn:R00330+R00430+R00335, rn:R00126, rn:R00089, rn:R01230+R01231, rn:R00127+R00122, rn:R00441, rn:R00435] -> [cpd:C01260]
sce00230.em256: [cpd:C04677] -> [rn:R00332+R00328, rn:R01130, rn:R00124+R00200+R00086, rn:R04560, rn:R01127, rn:R00330+R00430+R00335, rn:R00126, rn:R01230+R01231, rn:R00441, rn:R00435] -> [cpd:C01260]
sce00230.em257: [cpd:C03373] -> [rn:R00332+R00328, rn:R01130, rn:R02019, rn:R04560, rn:R02090, rn:R01127, rn:R04209, rn:R01230+R01231, rn:R04591, rn:R04559] -> [cpd:C00362]
sce00230.em258: [cpd:C03090] -> [rn:R01130, rn:R00332+R00328, rn:R04560, rn:R04209, rn:R04144, rn:R04591, rn:R04559, rn:R04208, rn:R04463, rn:R02090, rn:R02019, rn:R01127, rn:R01230+R01231, rn:R04325] -> [cpd:C00362]
sce00230.em259: [cpd:C00064, cpd:C00119] -> [rn:R01130, rn:R00332+R00328, rn:R04560, rn:R01072, rn:R04209, rn:R04144, rn:R04591, rn:R04559, rn:R04208, rn:R04463, rn:R02090, rn:R02019, rn:R01127, rn:R01230+R01231, rn:R04325] -> [cpd:C00362]
sce00230.em260: [cpd:C00064, cpd:C00301] -> [rn:R01049, rn:R01130, rn:R00332+R00328, rn:R04560, rn:R01072, rn:R04209, rn:R04144, rn:R04591, rn:R04559, rn:R01054, rn:R04208, rn:R04463, rn:R02090, rn:R02019, rn:R01127, rn:R01230+R01231, rn:R04325] -> [cpd:C00362]
sce00230.em261: [cpd:C03373] -> [rn:R01130, rn:R00332+R00328, rn:R04560, rn:R00330+R00430+R00335, rn:R00089, rn:R04209, rn:R00441, rn:R04591, rn:R00127+R00122, rn:R04559, rn:R00191, rn:R01127, rn:R01230+R01231, rn:R00435] -> [cpd:C00008]
sce00230.em262: [cpd:C03090] -> [rn:R01130, rn:R00332+R00328, rn:R04560, rn:R00330+R00430+R00335, rn:R00089, rn:R04209, rn:R04144, rn:R00441, rn:R04591, rn:R00127+R00122, rn:R04559, rn:R00191, rn:R04208, rn:R04463, rn:R01127, rn:R01230+R01231, rn:R00435, rn:R04325] -> [cpd:C00008]
sce00230.em263: [cpd:C00064, cpd:C00119] -> [rn:R01130, rn:R00332+R00328, rn:R04560, rn:R00330+R00430+R00335, rn:R01072, rn:R00089, rn:R04209, rn:R04144, rn:R00441, rn:R04591, rn:R00127+R00122, rn:R04559, rn:R00191, rn:R04208, rn:R04463, rn:R01127, rn:R01230+R01231, rn:R00435, rn:R04325] -> [cpd:C00008]
sce00230.em264: [cpd:C00064, cpd:C00301] -> [rn:R01049, rn:R01130, rn:R00332+R00328, rn:R04560, rn:R00330+R00430+R00335, rn:R01072, rn:R00089, rn:R04209, rn:R04144, rn:R00441, rn:R04591, rn:R00127+R00122, rn:R01054, rn:R04559, rn:R00191, rn:R04208, rn:R04463, rn:R01127, rn:R01230+R01231, rn:R00435, rn:R04325] -> [cpd:C00008]
sce00230.em265: [cpd:C03373] -> [rn:R01229, rn:R01130, rn:R04560, rn:R01127, rn:R01676, rn:R04209, rn:R01230+R01231, rn:R02297, rn:R04591, rn:R04559] -> [cpd:C01762]
sce00230.em266: [cpd:C03090] -> [rn:R01229, rn:R01130, rn:R04560, rn:R01676, rn:R04209, rn:R02297, rn:R04144, rn:R04591, rn:R04559, rn:R04208, rn:R04463, rn:R01127, rn:R01230+R01231, rn:R04325] -> [cpd:C01762]
sce00230.em267: [cpd:C00064, cpd:C00119] -> [rn:R01229, rn:R01130, rn:R04560, rn:R01676, rn:R01072, rn:R04209, rn:R02297, rn:R04144, rn:R04591, rn:R04559, rn:R04208, rn:R04463, rn:R01127, rn:R01230+R01231, rn:R04325] -> [cpd:C01762]
sce00230.em268: [cpd:C00064, cpd:C00301] -> [rn:R01049, rn:R01229, rn:R01130, rn:R04560, rn:R01676, rn:R01072, rn:R04209, rn:R04144, rn:R02297, rn:R04591, rn:R04559, rn:R01054, rn:R04208, rn:R04463, rn:R01127, rn:R01230+R01231, rn:R04325] -> [cpd:C01762]
sce00230.em269: [cpd:C03373] -> [rn:R00376, rn:R01130, rn:R00332+R00328, rn:R04560, rn:R04209, rn:R04591, rn:R01857+R01858, rn:R04559, rn:R01137+R01138, rn:R02019, rn:R01127, rn:R00375, rn:R01547, rn:R01230+R01231] -> [cpd:C00360]
sce00230.em270: [cpd:C03090] -> [rn:R00376, rn:R01130, rn:R00332+R00328, rn:R04560, rn:R04209, rn:R04144, rn:R04591, rn:R01857+R01858, rn:R04559, rn:R01137+R01138, rn:R04208, rn:R04463, rn:R02019, rn:R01127, rn:R00375, rn:R01547, rn:R01230+R01231, rn:R04325] -> [cpd:C00360]
sce00230.em271: [cpd:C00064, cpd:C00119] -> [rn:R00376, rn:R01130, rn:R00332+R00328, rn:R04560, rn:R01072, rn:R04209, rn:R04144, rn:R04591, rn:R01857+R01858, rn:R04559, rn:R01137+R01138, rn:R04208, rn:R04463, rn:R02019, rn:R01127, rn:R00375, rn:R01547, rn:R01230+R01231, rn:R04325] -> [cpd:C00360]
sce00230.em272: [cpd:C00064, cpd:C00301] -> [rn:R00376, rn:R01049, rn:R01130, rn:R00332+R00328, rn:R04560, rn:R01072, rn:R04209, rn:R04144, rn:R04591, rn:R01054, rn:R01857+R01858, rn:R04559, rn:R01137+R01138, rn:R04208, rn:R04463, rn:R02019, rn:R01127, rn:R00375, rn:R01547, rn:R01230+R01231, rn:R04325] -> [cpd:C00360]
sce00230.em273: [cpd:C03373] -> [rn:R01130, rn:R00332+R00328, rn:R04560, rn:R00330+R00430+R00335, rn:R00089, rn:R04209, rn:R00441, rn:R04591, rn:R00127+R00122, rn:R04559, rn:R00191, rn:R01127, rn:R02017, rn:R01547, rn:R01230+R01231, rn:R00435] -> [cpd:C00360]
sce00230.em274: [cpd:C03090] -> [rn:R01130, rn:R00332+R00328, rn:R04560, rn:R00330+R00430+R00335, rn:R00089, rn:R04209, rn:R04144, rn:R00441, rn:R04591, rn:R00127+R00122, rn:R04559, rn:R00191, rn:R04208, rn:R04463, rn:R01127, rn:R02017, rn:R01547, rn:R01230+R01231, rn:R00435, rn:R04325] -> [cpd:C00360]
sce00230.em275: [cpd:C00064, cpd:C00119] -> [rn:R01130, rn:R00332+R00328, rn:R04560, rn:R00330+R00430+R00335, rn:R01072, rn:R00089, rn:R04209, rn:R04144, rn:R00441, rn:R04591, rn:R00127+R00122, rn:R04559, rn:R00191, rn:R04208, rn:R04463, rn:R01127, rn:R02017, rn:R01547, rn:R01230+R01231, rn:R00435, rn:R04325] -> [cpd:C00360]
sce00230.em276: [cpd:C00064, cpd:C00301] -> [rn:R01049, rn:R01130, rn:R00332+R00328, rn:R04560, rn:R00330+R00430+R00335, rn:R01072, rn:R00089, rn:R04209, rn:R04144, rn:R00441, rn:R04591, rn:R00127+R00122, rn:R01054, rn:R04559, rn:R00191, rn:R04208, rn:R04463, rn:R01127, rn:R02017, rn:R01547, rn:R01230+R01231, rn:R00435, rn:R04325] -> [cpd:C00360]
sce00230.em277: [cpd:C03373] -> [rn:R01130, rn:R00332+R00328, rn:R04560, rn:R00330+R00430+R00335, rn:R04209, rn:R00441, rn:R04591, rn:R04559, rn:R00124+R00200+R00086, rn:R01127, rn:R02017, rn:R01547, rn:R01230+R01231, rn:R00435] -> [cpd:C00360]
sce00230.em278: [cpd:C03090] -> [rn:R01130, rn:R00332+R00328, rn:R04560, rn:R00330+R00430+R00335, rn:R04209, rn:R04144, rn:R00441, rn:R04591, rn:R04559, rn:R04208, rn:R04463, rn:R00124+R00200+R00086, rn:R01127, rn:R02017, rn:R01547, rn:R01230+R01231, rn:R00435, rn:R04325] -> [cpd:C00360]
sce00230.em279: [cpd:C00064, cpd:C00119] -> [rn:R01130, rn:R00332+R00328, rn:R04560, rn:R00330+R00430+R00335, rn:R01072, rn:R04209, rn:R04144, rn:R00441, rn:R04591, rn:R04559, rn:R04208, rn:R04463, rn:R00124+R00200+R00086, rn:R01127, rn:R02017, rn:R01547, rn:R01230+R01231, rn:R00435, rn:R04325] -> [cpd:C00360]
sce00230.em280: [cpd:C00064, cpd:C00301] -> [rn:R01049, rn:R01130, rn:R00332+R00328, rn:R04560, rn:R00330+R00430+R00335, rn:R01072, rn:R04209, rn:R04144, rn:R00441, rn:R04591, rn:R01054, rn:R04559, rn:R04208, rn:R04463, rn:R00124+R00200+R00086, rn:R01127, rn:R02017, rn:R01547, rn:R01230+R01231, rn:R00435, rn:R04325] -> [cpd:C00360]
sce00230.em281: [cpd:C03373] -> [rn:R00376, rn:R01130, rn:R00332+R00328, rn:R04560, rn:R00330+R00430+R00335, rn:R00089, rn:R04209, rn:R00127+R00122, rn:R04591, rn:R00441, rn:R01857+R01858, rn:R04559, rn:R01137+R01138, rn:R00191, rn:R02090, rn:R01127, rn:R00375, rn:R02017, rn:R01230+R01231, rn:R00435] -> [cpd:C00362]
sce00230.em282: [cpd:C03090] -> [rn:R00376, rn:R01130, rn:R00332+R00328, rn:R04560, rn:R00330+R00430+R00335, rn:R00089, rn:R04209, rn:R04144, rn:R00127+R00122, rn:R04591, rn:R00441, rn:R01857+R01858, rn:R04559, rn:R01137+R01138, rn:R00191, rn:R04208, rn:R04463, rn:R02090, rn:R01127, rn:R00375, rn:R02017, rn:R01230+R01231, rn:R00435, rn:R04325] -> [cpd:C00362]
sce00230.em283: [cpd:C00064, cpd:C00119] -> [rn:R00376, rn:R00332+R00328, rn:R01130, rn:R04560, rn:R00330+R00430+R00335, rn:R04209, rn:R04144, rn:R04591, rn:R00127+R00122, rn:R01857+R01858, rn:R04463, rn:R00375, rn:R02017, rn:R00435, rn:R01072, rn:R00089, rn:R00441, rn:R01137+R01138, rn:R04559, rn:R04208, rn:R00191, rn:R02090, rn:R01127, rn:R01230+R01231, rn:R04325] -> [cpd:C00362]
sce00230.em284: [cpd:C00064, cpd:C00301] -> [rn:R00376, rn:R01049, rn:R00332+R00328, rn:R01130, rn:R04560, rn:R00330+R00430+R00335, rn:R04209, rn:R04144, rn:R04591, rn:R00127+R00122, rn:R01857+R01858, rn:R04463, rn:R00375, rn:R02017, rn:R00435, rn:R01072, rn:R00089, rn:R00441, rn:R01137+R01138, rn:R04559, rn:R01054, rn:R00191, rn:R04208, rn:R02090, rn:R01127, rn:R01230+R01231, rn:R04325] -> [cpd:C00362]
sce00230.em285: [cpd:C03373] -> [rn:R00376, rn:R00332+R00328, rn:R01130, rn:R04560, rn:R00330+R00430+R00335, rn:R04209, rn:R04591, rn:R00441, rn:R01857+R01858, rn:R04559, rn:R01137+R01138, rn:R00124+R00200+R00086, rn:R02090, rn:R01127, rn:R00375, rn:R02017, rn:R01230+R01231, rn:R00435] -> [cpd:C00362]
sce00230.em286: [cpd:C03090] -> [rn:R00376, rn:R00332+R00328, rn:R01130, rn:R04560, rn:R00330+R00430+R00335, rn:R04209, rn:R04144, rn:R04591, rn:R00441, rn:R01857+R01858, rn:R04559, rn:R01137+R01138, rn:R04208, rn:R04463, rn:R00124+R00200+R00086, rn:R02090, rn:R01127, rn:R00375, rn:R02017, rn:R01230+R01231, rn:R00435, rn:R04325] -> [cpd:C00362]
sce00230.em287: [cpd:C00064, cpd:C00119] -> [rn:R00376, rn:R00332+R00328, rn:R01130, rn:R04560, rn:R00330+R00430+R00335, rn:R01072, rn:R04209, rn:R04144, rn:R04591, rn:R00441, rn:R01857+R01858, rn:R04559, rn:R01137+R01138, rn:R04208, rn:R04463, rn:R00124+R00200+R00086, rn:R02090, rn:R01127, rn:R00375, rn:R02017, rn:R01230+R01231, rn:R00435, rn:R04325] -> [cpd:C00362]
sce00230.em288: [cpd:C00064, cpd:C00301] -> [rn:R00376, rn:R01049, rn:R01130, rn:R00332+R00328, rn:R04560, rn:R00330+R00430+R00335, rn:R04209, rn:R04144, rn:R04591, rn:R01857+R01858, rn:R04463, rn:R00375, rn:R02017, rn:R00435, rn:R01072, rn:R00441, rn:R01137+R01138, rn:R04559, rn:R01054, rn:R04208, rn:R00124+R00200+R00086, rn:R02090, rn:R01127, rn:R01230+R01231, rn:R04325] -> [cpd:C00362]
sce00230.em289: [cpd:C03373] -> [rn:R00332+R00328, rn:R01130, rn:R04560, rn:R01127, rn:R00330+R00430+R00335, rn:R04209, rn:R01230+R01231, rn:R04591, rn:R04559] -> [cpd:C00044]
sce00230.em290: [cpd:C03090] -> [rn:R01130, rn:R00332+R00328, rn:R04560, rn:R00330+R00430+R00335, rn:R04209, rn:R04144, rn:R04591, rn:R04559, rn:R04208, rn:R04463, rn:R01127, rn:R01230+R01231, rn:R04325] -> [cpd:C00044]
sce00230.em291: [cpd:C00064, cpd:C00119] -> [rn:R01130, rn:R00332+R00328, rn:R04560, rn:R00330+R00430+R00335, rn:R01072, rn:R04209, rn:R04144, rn:R04591, rn:R04559, rn:R04208, rn:R04463, rn:R01127, rn:R01230+R01231, rn:R04325] -> [cpd:C00044]
sce00230.em292: [cpd:C00064, cpd:C00301] -> [rn:R01049, rn:R01130, rn:R00332+R00328, rn:R04560, rn:R00330+R00430+R00335, rn:R01072, rn:R04209, rn:R04144, rn:R04591, rn:R04559, rn:R01054, rn:R04208, rn:R04463, rn:R01127, rn:R01230+R01231, rn:R04325] -> [cpd:C00044]
sce00230.em293: [cpd:C03373] -> [rn:R00332+R00328, rn:R01130, rn:R04560, rn:R01127, rn:R00330+R00430+R00335, rn:R04209, rn:R01230+R01231, rn:R04591, rn:R00441, rn:R00435, rn:R04559] -> [cpd:C00002]
sce00230.em294: [cpd:C03090] -> [rn:R01130, rn:R00332+R00328, rn:R04560, rn:R00330+R00430+R00335, rn:R04209, rn:R04144, rn:R00441, rn:R04591, rn:R04559, rn:R04208, rn:R04463, rn:R01127, rn:R01230+R01231, rn:R00435, rn:R04325] -> [cpd:C00002]
sce00230.em295: [cpd:C00064, cpd:C00119] -> [rn:R01130, rn:R00332+R00328, rn:R04560, rn:R00330+R00430+R00335, rn:R01072, rn:R04209, rn:R04144, rn:R00441, rn:R04591, rn:R04559, rn:R04208, rn:R04463, rn:R01127, rn:R01230+R01231, rn:R00435, rn:R04325] -> [cpd:C00002]
sce00230.em296: [cpd:C00064, cpd:C00301] -> [rn:R01049, rn:R01130, rn:R00332+R00328, rn:R04560, rn:R00330+R00430+R00335, rn:R01072, rn:R04209, rn:R04144, rn:R00441, rn:R04591, rn:R04559, rn:R01054, rn:R04208, rn:R04463, rn:R01127, rn:R01230+R01231, rn:R00435, rn:R04325] -> [cpd:C00002]
sce00230.em297: [cpd:C03373] -> [rn:R00332+R00328, rn:R01130, rn:R00124+R00200+R00086, rn:R04560, rn:R01127, rn:R00330+R00430+R00335, rn:R04209, rn:R01230+R01231, rn:R04591, rn:R00441, rn:R00435, rn:R04559] -> [cpd:C00008]
sce00230.em298: [cpd:C03090] -> [rn:R01130, rn:R00332+R00328, rn:R04560, rn:R00330+R00430+R00335, rn:R04209, rn:R04144, rn:R00441, rn:R04591, rn:R04559, rn:R04208, rn:R04463, rn:R00124+R00200+R00086, rn:R01127, rn:R01230+R01231, rn:R00435, rn:R04325] -> [cpd:C00008]
sce00230.em299: [cpd:C00064, cpd:C00119] -> [rn:R01130, rn:R00332+R00328, rn:R04560, rn:R00330+R00430+R00335, rn:R01072, rn:R04209, rn:R04144, rn:R00441, rn:R04591, rn:R04559, rn:R04208, rn:R04463, rn:R00124+R00200+R00086, rn:R01127, rn:R01230+R01231, rn:R00435, rn:R04325] -> [cpd:C00008]
sce00230.em300: [cpd:C00064, cpd:C00301] -> [rn:R01049, rn:R01130, rn:R00332+R00328, rn:R04560, rn:R00330+R00430+R00335, rn:R01072, rn:R04209, rn:R04144, rn:R00441, rn:R04591, rn:R04559, rn:R01054, rn:R04208, rn:R04463, rn:R00124+R00200+R00086, rn:R01127, rn:R01230+R01231, rn:R00435, rn:R04325] -> [cpd:C00008]
sce00230.em301: [cpd:C03373] -> [rn:R01229, rn:R01130, rn:R04560, rn:R01127, rn:R04209, rn:R01230+R01231, rn:R04591, rn:R01969, rn:R04559] -> [cpd:C00330]
sce00230.em302: [cpd:C03090] -> [rn:R01229, rn:R01130, rn:R04560, rn:R04209, rn:R04144, rn:R04591, rn:R04559, rn:R04208, rn:R04463, rn:R01127, rn:R01230+R01231, rn:R01969, rn:R04325] -> [cpd:C00330]
sce00230.em303: [cpd:C00064, cpd:C00119] -> [rn:R01229, rn:R01130, rn:R04560, rn:R01072, rn:R04209, rn:R04144, rn:R04591, rn:R04559, rn:R04208, rn:R04463, rn:R01127, rn:R01230+R01231, rn:R01969, rn:R04325] -> [cpd:C00330]
sce00230.em304: [cpd:C00064, cpd:C00301] -> [rn:R01229, rn:R01049, rn:R01130, rn:R04560, rn:R01072, rn:R04209, rn:R04144, rn:R04591, rn:R04559, rn:R01054, rn:R04208, rn:R04463, rn:R01127, rn:R01230+R01231, rn:R01969, rn:R04325] -> [cpd:C00330]
sce00230.em305: [cpd:C03373] -> [rn:R01229, rn:R01130, rn:R04560, rn:R01127, rn:R04209, rn:R01230+R01231, rn:R04591, rn:R02147, rn:R04559] -> [cpd:C00387]
sce00230.em306: [cpd:C03090] -> [rn:R01229, rn:R01130, rn:R04560, rn:R04209, rn:R04144, rn:R04591, rn:R04559, rn:R04208, rn:R04463, rn:R01127, rn:R01230+R01231, rn:R02147, rn:R04325] -> [cpd:C00387]
sce00230.em307: [cpd:C00064, cpd:C00119] -> [rn:R01229, rn:R01130, rn:R04560, rn:R01072, rn:R04209, rn:R04144, rn:R04591, rn:R04559, rn:R04208, rn:R04463, rn:R01127, rn:R01230+R01231, rn:R02147, rn:R04325] -> [cpd:C00387]
sce00230.em308: [cpd:C00064, cpd:C00301] -> [rn:R01229, rn:R01049, rn:R01130, rn:R04560, rn:R01072, rn:R04209, rn:R04144, rn:R04591, rn:R04559, rn:R01054, rn:R04208, rn:R04463, rn:R01127, rn:R01230+R01231, rn:R02147, rn:R04325] -> [cpd:C00387]
sce00230.em309: [cpd:C03373] -> [rn:R01130, rn:R00332+R00328, rn:R04560, rn:R00330+R00430+R00335, rn:R00126, rn:R00089, rn:R04209, rn:R00441, rn:R04591, rn:R00127+R00122, rn:R04559, rn:R00191, rn:R01127, rn:R01230+R01231, rn:R00435] -> [cpd:C01260]
sce00230.em310: [cpd:C03373] -> [rn:R01130, rn:R00332+R00328, rn:R04560, rn:R00330+R00430+R00335, rn:R00126, rn:R04209, rn:R00441, rn:R04591, rn:R04559, rn:R00124+R00200+R00086, rn:R01127, rn:R01230+R01231, rn:R00435] -> [cpd:C01260]
sce00230.em311: [cpd:C03090] -> [rn:R01130, rn:R00332+R00328, rn:R04560, rn:R00330+R00430+R00335, rn:R00126, rn:R00089, rn:R04209, rn:R04144, rn:R00441, rn:R04591, rn:R00127+R00122, rn:R04559, rn:R00191, rn:R04208, rn:R04463, rn:R01127, rn:R01230+R01231, rn:R00435, rn:R04325] -> [cpd:C01260]
sce00230.em312: [cpd:C00064, cpd:C00119] -> [rn:R01130, rn:R00332+R00328, rn:R04560, rn:R00330+R00430+R00335, rn:R01072, rn:R00126, rn:R00089, rn:R04209, rn:R04144, rn:R00441, rn:R04591, rn:R00127+R00122, rn:R04559, rn:R00191, rn:R04208, rn:R04463, rn:R01127, rn:R01230+R01231, rn:R00435, rn:R04325] -> [cpd:C01260]
sce00230.em313: [cpd:C00064, cpd:C00301] -> [rn:R01049, rn:R01130, rn:R00332+R00328, rn:R04560, rn:R00330+R00430+R00335, rn:R01072, rn:R00126, rn:R00089, rn:R04209, rn:R04144, rn:R00441, rn:R04591, rn:R00127+R00122, rn:R01054, rn:R04559, rn:R00191, rn:R04208, rn:R04463, rn:R01127, rn:R01230+R01231, rn:R00435, rn:R04325] -> [cpd:C01260]
sce00230.em314: [cpd:C03090] -> [rn:R01130, rn:R00332+R00328, rn:R04560, rn:R00330+R00430+R00335, rn:R00126, rn:R04209, rn:R04144, rn:R00441, rn:R04591, rn:R04559, rn:R04208, rn:R04463, rn:R00124+R00200+R00086, rn:R01127, rn:R01230+R01231, rn:R00435, rn:R04325] -> [cpd:C01260]
sce00230.em315: [cpd:C00064, cpd:C00119] -> [rn:R01130, rn:R00332+R00328, rn:R04560, rn:R00330+R00430+R00335, rn:R01072, rn:R00126, rn:R04209, rn:R04144, rn:R00441, rn:R04591, rn:R04559, rn:R04208, rn:R04463, rn:R00124+R00200+R00086, rn:R01127, rn:R01230+R01231, rn:R00435, rn:R04325] -> [cpd:C01260]
sce00230.em316: [cpd:C00064, cpd:C00301] -> [rn:R01049, rn:R01130, rn:R00332+R00328, rn:R04560, rn:R00330+R00430+R00335, rn:R01072, rn:R00126, rn:R04209, rn:R04144, rn:R00441, rn:R04591, rn:R04559, rn:R01054, rn:R04208, rn:R04463, rn:R00124+R00200+R00086, rn:R01127, rn:R01230+R01231, rn:R00435, rn:R04325] -> [cpd:C01260]
sce00230.em317: [cpd:C03090] -> [rn:R04208, rn:R04463, rn:R04378, rn:R04209, rn:R04144, rn:R04591, rn:R04325, rn:R04559] -> [cpd:C04051]
sce00230.em318: [cpd:C00064, cpd:C00119] -> [rn:R04208, rn:R04463, rn:R04378, rn:R01072, rn:R04209, rn:R04144, rn:R04591, rn:R04325, rn:R04559] -> [cpd:C04051]
sce00230.em319: [cpd:C00064, cpd:C00301] -> [rn:R04208, rn:R01049, rn:R04463, rn:R04378, rn:R01072, rn:R04209, rn:R04144, rn:R04591, rn:R04325, rn:R01054, rn:R04559] -> [cpd:C04051]
sce00230.em320: [cpd:C04051] -> [rn:R01135, rn:R04378, rn:R00124+R00200+R00086, rn:R02019, rn:R04560, rn:R02090, rn:R01127, rn:R01083, rn:R00330+R00430+R00335, rn:R00127+R00122, rn:R00441, rn:R00435] -> [cpd:C00362]
sce00230.em321: [cpd:C04051] -> [rn:R01135, rn:R04378, rn:R04560, rn:R01127, rn:R01083, rn:R00127+R00122] -> [cpd:C00008]
sce00230.em322: [cpd:C04051] -> [rn:R01135, rn:R04378, rn:R00124+R00200+R00086, rn:R04560, rn:R01127, rn:R01083, rn:R00127+R00122] -> [cpd:C00002]
sce00230.em323: [cpd:C04051] -> [rn:R01135, rn:R04378, rn:R00124+R00200+R00086, rn:R04560, rn:R01127, rn:R01083, rn:R00127+R00122, rn:R00441, rn:R00435] -> [cpd:C00044]
sce00230.em324: [cpd:C04051] -> [rn:R01135, rn:R04378, rn:R04560, rn:R01127, rn:R01083, rn:R02017, rn:R01547, rn:R00127+R00122] -> [cpd:C00360]
sce00230.em325: [cpd:C04051] -> [rn:R00376, rn:R01135, rn:R04560, rn:R01083, rn:R00330+R00430+R00335, rn:R00441, rn:R00127+R00122, rn:R01857+R01858, rn:R01137+R01138, rn:R00124+R00200+R00086, rn:R04378, rn:R02019, rn:R01127, rn:R00375, rn:R01547, rn:R00435] -> [cpd:C00360]
sce00230.em326: [cpd:C04051] -> [rn:R00376, rn:R01135, rn:R04378, rn:R04560, rn:R02090, rn:R01127, rn:R01083, rn:R00375, rn:R02017, rn:R00127+R00122, rn:R01137+R01138, rn:R01857+R01858] -> [cpd:C00362]
sce00230.em327: [cpd:C04051] -> [rn:R00332+R00328, rn:R01135, rn:R04560, rn:R01083, rn:R00441, rn:R00127+R00122, rn:R01234, rn:R00124+R00200+R00086, rn:R04378, rn:R02090, rn:R00434, rn:R02019, rn:R01127, rn:R00435] -> [cpd:C00362]
sce00230.em328: [cpd:C04051] -> [rn:R01229, rn:R01135, rn:R04560, rn:R01676, rn:R01083, rn:R02297, rn:R00441, rn:R00127+R00122, rn:R01234, rn:R00124+R00200+R00086, rn:R04378, rn:R00434, rn:R01127, rn:R00435] -> [cpd:C01762]
sce00230.em329: [cpd:C04051] -> [rn:R00376, rn:R00332+R00328, rn:R01135, rn:R04560, rn:R01083, rn:R00441, rn:R00127+R00122, rn:R01857+R01858, rn:R01137+R01138, rn:R01234, rn:R00124+R00200+R00086, rn:R04378, rn:R02019, rn:R00434, rn:R01127, rn:R00375, rn:R01547, rn:R00435] -> [cpd:C00360]
sce00230.em330: [cpd:C04051] -> [rn:R01229, rn:R00332+R00328, rn:R01135, rn:R04560, rn:R01676, rn:R01083, rn:R00330+R00430+R00335, rn:R02297, rn:R00441, rn:R00127+R00122, rn:R00124+R00200+R00086, rn:R04378, rn:R01127, rn:R00435] -> [cpd:C01762]
sce00230.em331: [cpd:C04051] -> [rn:R01229, rn:R01135, rn:R04560, rn:R01083, rn:R00441, rn:R00127+R00122, rn:R01234, rn:R00124+R00200+R00086, rn:R04378, rn:R00434, rn:R01127, rn:R00435, rn:R01969] -> [cpd:C00330]
sce00230.em332: [cpd:C04051] -> [rn:R01229, rn:R00332+R00328, rn:R01135, rn:R04560, rn:R00330+R00430+R00335, rn:R01083, rn:R00441, rn:R00127+R00122, rn:R00124+R00200+R00086, rn:R04378, rn:R01127, rn:R00435, rn:R01969] -> [cpd:C00330]
sce00230.em333: [cpd:C04051] -> [rn:R01229, rn:R01135, rn:R04560, rn:R01083, rn:R00441, rn:R00127+R00122, rn:R01234, rn:R00124+R00200+R00086, rn:R04378, rn:R00434, rn:R01127, rn:R02147, rn:R00435] -> [cpd:C00387]
sce00230.em334: [cpd:C04051] -> [rn:R01229, rn:R00332+R00328, rn:R01135, rn:R04560, rn:R00330+R00430+R00335, rn:R01083, rn:R00441, rn:R00127+R00122, rn:R00124+R00200+R00086, rn:R04378, rn:R01127, rn:R02147, rn:R00435] -> [cpd:C00387]
sce00230.em335: [cpd:C04051] -> [rn:R01135, rn:R04378, rn:R04560, rn:R01127, rn:R01083, rn:R00126, rn:R00127+R00122] -> [cpd:C01260]
sce00230.em336: [cpd:C04051] -> [rn:R00332+R00328, rn:R01130, rn:R04378, rn:R02019, rn:R04560, rn:R02090, rn:R01127, rn:R01230+R01231] -> [cpd:C00362]
sce00230.em337: [cpd:C04051] -> [rn:R00191, rn:R00332+R00328, rn:R01130, rn:R04378, rn:R04560, rn:R01127, rn:R00330+R00430+R00335, rn:R00089, rn:R01230+R01231, rn:R00127+R00122, rn:R00441, rn:R00435] -> [cpd:C00008]
sce00230.em338: [cpd:C04051] -> [rn:R01229, rn:R01130, rn:R04378, rn:R04560, rn:R01127, rn:R01676, rn:R01230+R01231, rn:R02297] -> [cpd:C01762]
sce00230.em339: [cpd:C04051] -> [rn:R00376, rn:R00332+R00328, rn:R01130, rn:R04378, rn:R02019, rn:R04560, rn:R01127, rn:R00375, rn:R01230+R01231, rn:R01547, rn:R01137+R01138, rn:R01857+R01858] -> [cpd:C00360]
sce00230.em340: [cpd:C04051] -> [rn:R01130, rn:R00332+R00328, rn:R04560, rn:R00330+R00430+R00335, rn:R00089, rn:R00441, rn:R00127+R00122, rn:R00191, rn:R04378, rn:R01127, rn:R01547, rn:R01230+R01231, rn:R02017, rn:R00435] -> [cpd:C00360]
sce00230.em341: [cpd:C04051] -> [rn:R00332+R00328, rn:R01130, rn:R04378, rn:R00124+R00200+R00086, rn:R04560, rn:R01127, rn:R00330+R00430+R00335, rn:R02017, rn:R01230+R01231, rn:R01547, rn:R00441, rn:R00435] -> [cpd:C00360]
sce00230.em342: [cpd:C04051] -> [rn:R00376, rn:R01130, rn:R00332+R00328, rn:R04560, rn:R00330+R00430+R00335, rn:R00089, rn:R00441, rn:R00127+R00122, rn:R01857+R01858, rn:R01137+R01138, rn:R00191, rn:R04378, rn:R02090, rn:R01127, rn:R00375, rn:R02017, rn:R01230+R01231, rn:R00435] -> [cpd:C00362]
sce00230.em343: [cpd:C04051] -> [rn:R00376, rn:R01130, rn:R00332+R00328, rn:R04560, rn:R00330+R00430+R00335, rn:R00441, rn:R01857+R01858, rn:R01137+R01138, rn:R00124+R00200+R00086, rn:R04378, rn:R02090, rn:R01127, rn:R00375, rn:R02017, rn:R01230+R01231, rn:R00435] -> [cpd:C00362]
sce00230.em344: [cpd:C04051] -> [rn:R00332+R00328, rn:R01130, rn:R04378, rn:R04560, rn:R01127, rn:R00330+R00430+R00335, rn:R01230+R01231] -> [cpd:C00044]
sce00230.em345: [cpd:C04051] -> [rn:R00332+R00328, rn:R01130, rn:R04378, rn:R04560, rn:R01127, rn:R00330+R00430+R00335, rn:R01230+R01231, rn:R00441, rn:R00435] -> [cpd:C00002]
sce00230.em346: [cpd:C04051] -> [rn:R00332+R00328, rn:R01130, rn:R04378, rn:R00124+R00200+R00086, rn:R04560, rn:R01127, rn:R00330+R00430+R00335, rn:R01230+R01231, rn:R00441, rn:R00435] -> [cpd:C00008]
sce00230.em347: [cpd:C04051] -> [rn:R01229, rn:R01130, rn:R04378, rn:R04560, rn:R01127, rn:R01230+R01231, rn:R01969] -> [cpd:C00330]
sce00230.em348: [cpd:C04051] -> [rn:R01229, rn:R01130, rn:R04378, rn:R04560, rn:R01127, rn:R01230+R01231, rn:R02147] -> [cpd:C00387]
sce00230.em349: [cpd:C04051] -> [rn:R01130, rn:R00332+R00328, rn:R04560, rn:R00330+R00430+R00335, rn:R00089, rn:R00126, rn:R00441, rn:R00127+R00122, rn:R00191, rn:R04378, rn:R01127, rn:R01230+R01231, rn:R00435] -> [cpd:C01260]
sce00230.em350: [cpd:C04051] -> [rn:R00332+R00328, rn:R01130, rn:R04378, rn:R00124+R00200+R00086, rn:R04560, rn:R01127, rn:R00330+R00430+R00335, rn:R00126, rn:R01230+R01231, rn:R00441, rn:R00435] -> [cpd:C01260]

* path:sce00360 Phenylalanine metabolism - Saccharomyces cerevisiae
sce00360.em1: [cpd:C00166] == [rn:R00694] == [cpd:C00079]
sce00360.em2: [cpd:C00582] == [rn:R05841] == [cpd:C05598]
sce00360.em3: [cpd:C02505] -> [rn:R02537+R02536, rn:R02540] -> [cpd:C00601]

* path:sce00562 Inositol phosphate metabolism - Saccharomyces cerevisiae
sce00562.em1: [cpd:C01194] -> [rn:R03362] -> [cpd:C04549]
sce00562.em2: [cpd:C01272] -> [rn:R03430] -> [cpd:C01243]
sce00562.em3: [cpd:C01194] -> [rn:R03361, rn:R03469, rn:R05800, rn:R05801, rn:R03435, rn:R05202] -> [cpd:C00641, cpd:C01204]
sce00562.em4: [cpd:C00092] -> [rn:R00840] -> [cpd:C01177]
sce00562.em5: [cpd:C01194] -> [rn:R03361, rn:R03394, rn:R03469, rn:R03435] -> [cpd:C00641, cpd:C01220]

* path:sce00280 Valine, leucine and isoleucine degradation - Saccharomyces cerevisiae
sce00280.em1: [cpd:C05119] -> [rn:R04097] -> [cpd:C02939]
sce00280.em2: [cpd:C00123] -> [rn:R01090] -> [cpd:C00233]
sce00280.em3: [cpd:C03344] -> [rn:R00927] -> [cpd:C00100, cpd:C00024]
sce00280.em4: [cpd:C06002] -> [rn:R03869] -> [cpd:C02170]
sce00280.em5: [cpd:C00183] -> [rn:R01214, rn:R02662, rn:R01701] -> [cpd:C00630]
sce00280.em6: [cpd:C05118] -> [rn:R03174] -> [cpd:C01033]
sce00280.em7: [cpd:C00407] -> [rn:R02198] -> [cpd:C03465]
sce00280.em8: [cpd:C00356] -> [rn:R00238, rn:R01978] -> [cpd:C00024]

* path:sce00193 ATP synthesis - Saccharomyces cerevisiae

* path:sce00430 Taurine and hypotaurine metabolism - Saccharomyces cerevisiae
sce00430.em1: [cpd:C00506] -> [rn:R01687, rn:R01682] -> [cpd:C05844]
sce00430.em2: [cpd:C00606] -> [rn:R02466] -> [cpd:C00519]

* path:sce00760 Nicotinate and nicotinamide metabolism - Saccharomyces cerevisiae
sce00760.em1: [] -> [rn:R01724, rn:R03347, rn:R02295] -> []
sce00760.em2: [cpd:C00253] -> [rn:R00257, rn:R03347, rn:R00137, rn:R02295, rn:R03005] -> [cpd:C00455]
sce00760.em3: [cpd:C00253] -> [rn:R00257, rn:R01724, rn:R00137, rn:R03005] -> [cpd:C00455]
sce00760.em4: [cpd:C01596] -> [rn:R03540] -> [cpd:C01384]
sce00760.em5: [cpd:C03150] -> [rn:R01268, rn:R02294] -> [cpd:C00253]
sce00760.em6: [cpd:C03150] -> [rn:R00257, rn:R03347, rn:R00137, rn:R02295, rn:R03005, rn:R01268, rn:R02294] -> [cpd:C00455]
sce00760.em7: [cpd:C03150] -> [rn:R00257, rn:R01724, rn:R00137, rn:R03005, rn:R01268, rn:R02294] -> [cpd:C00455]
sce00760.em8: [cpd:C03722] -> [rn:R00257, rn:R00137, rn:R03005, rn:R03348] -> [cpd:C00455]
sce00760.em9: [cpd:C03722] -> [rn:R01724, rn:R03348] -> [cpd:C00253]

* path:sce00350 Tyrosine metabolism - Saccharomyces cerevisiae
sce00350.em1: [cpd:C03765] == [rn:R02697+R02695] == [cpd:C00642]
sce00350.em2: [cpd:C05576] == [rn:R04882+R04883, rn:R04880] == [cpd:C05580]
sce00350.em3: [cpd:C00082] == [rn:R00734] == [cpd:C01179]
sce00350.em4: [cpd:C04043] == [rn:R03300+R03302] == [cpd:C01161]
sce00350.em5: [cpd:C00232] -> [rn:R00714+R00713] -> [cpd:C00042]
sce00350.em6: [cpd:C05600] -> [rn:R04895] -> [cpd:C05601]
sce00350.em7: [cpd:C03063] -> [rn:R04131] -> [cpd:C05601]
sce00350.em8: [cpd:C05583] -> [rn:R04891+R04892] -> [cpd:C05584]
sce00350.em9: [cpd:C05338] -> [rn:R04777] -> [cpd:C05596]
sce00350.em10: [cpd:C02442] -> [rn:R03943] -> [cpd:C06199]
sce00350.em11: [cpd:C05581] -> [rn:R04888+R04889] -> [cpd:C05582]
